# Supplementary material for: Definition of transcriptome-based indices for quantitative characterization of chemically disturbed stem cell development: introduction of the STOP-Toxukn and STOP-Toxukk tests
Source: Arch Toxicol. 2016 May 17;91(2):839–64. doi: 10.1007/s00204-016-1741-8 (PMC5306084; doi:10.1007/s00204-016-1741-8)
Supplement: Supplementary file 2 — Supplementary material 2 (XLSX 5359 kb) [file 204_2016_1741_MOESM2_ESM.xlsx]

## Sheet: Table of Content-Sheet 1
Table of Content
This excel file consists of altogether 11 sheets :
•	Supplementary Table 1 to 10
		Data of 4-5 independent experiments on Affymetrix DNA microarrays of 2 test systems (UKK and UKN1) with several conditions
		Sheet Number			Details
		Sheet 1			Table of content
		Sheet 2			Supplementary Table 1 : Developmental probe sets (PSs) significantly regulated during differentiation on day 14 in UKK and day 6 in UKN1 test system ( FDR adjusted p value <0.05)
		Sheet 3			Supplementary Table 2 : Gene ontology categories overrepresented amongst the up-regulated and down-regulated developmental genes in UKK and UKN1 test system (Fold change ≥ ±2, FDR adjusted p Value <0.05)
		Sheet 4			Supplementary Table 3 : Deregulated probesets by mercurials and HDACi in UKK and UKN1 test system (Fold change ≥ ± 1.5, FDR adjusted p Value <0.05)
		Sheet 5			Supplementary Table 4 : Consensus genes for mercurials and HDACi in UKK and UKN1 test system (Fold change ≥ ±1.5, FDR adjusted p Value <0.05)
		Sheet 6			Supplementary Table 5 : Pooled list of deregulated probe setsts by at least one of the mercurials or one of the HDACi in UKK and UKN1 test system (Fold change ≥ ±1.5, FDR adjusted p Value <0.05)
		Sheet 7			Supplementary Table 6 : The categorization of probesets based on baseline expressed values (log2 scale) on day 0 and day of differentiation in UKK and UKN1 test system
		Sheet 8			Supplementary Table 7 : The significantly deregulated probe setsts by various concentrations of VPA in UKN1 test system (Fold change ≥ ±2, FDR adjusted p Value <0.05)
		Sheet 9			Supplementary Table 8 : The significantly deregulated probe setsts by various concentrations of thalidomide in UKK test system (Fold change ≥ ±2, FDR adjusted p Value <0.05)
		Sheet 10			Supplementary Table 9 : The significantly deregulated probesets belonging to specific differentiating biological categories of developmental genes in UKN1 test system (Fold change ≥ ±2, FDR adjusted p Value <0.05)
		Sheet 11			Supplementary Table 10 : The significantly deregulated probesets belonging to specific differentiating biological categories of developmental genes in UKK test system (Fold change ≥ ±2, FDR adjusted p Value <0.05)
					* From supplementary Table 4 to supplmentary Table 10, lists of probesets were provided in the view that it helps reader to perform overlap analysis and further statistical calculations himself for obtaining developmental indices.
		Overview of developmental PS significantly regulated during differentiation
		Fold change (absolute)	Regulation	UKK	UKN1	Overlap
		2x	UP ↑	2693	3846	1950
			DOWN ↓	1218	2456	986
		5x	UP ↑	545	489	99
			DOWN ↓	132	577	73
		10x	UP ↑	208	145	21
			DOWN ↓	33	230	13
		Overview of test systems with significantly regulated PS(absoulte fold change ≥ ± 1.5, FDR adjusted p Value <0.05)
		Test System	Compounds		VPA	TSA	SAHA	Belino-stat	Entino-stat	Panbino-stat	MeHg	THM	HgCl2	HgBr2	PCMB	PMA
		UKK	adjusted p value*	up	1847	146	1156	81	1411	2	138	582	20	5	51	0
				down	1469	35	1422	215	540	0	189	958	109	2	26	1
				total	3316	181	2578	296	1951	2	327	1540	129	7	77	1
		UKN1	adjusted p value*	up	3352	1577	734	339	1357	1167	333	17	36	953	574	2609
				down	2528	1702	305	131	1004	610	100	11	11	573	609	2355
				total	5880	3279	1039	470	2361	1777	433	28	47	1526	1183	4964

## Sheet: Suppl.Table 1
Supplementary Table 1 : Developmental probe sets (PSs) significantly regulated during differentiation on day 14 in UKK and day 6 in UKN1 test system ( FDR adjusted p value <0.05)
PS id	Gene symbol	Fold-Change Day 0 vs day 6 UKN1_Control	p-value	PS id	Gene symbol	Fold-Change Day 0 vs day 14 UKK_Control	p-value		up-regulated developmental PS									down-regulated developmental PS
									> 2 fold			>5 fold			>10 fold			> 2 fold			>5 fold			>10 fold
									UKK (2693)	UKN1 (3846)	overlap (1950)	UKK (545)	UKN1 (489)	overlap (99)	UKK (208)	UKN1 (145)	overlap (21)	UKK (1218)	UKN1 (2456)	overlap (986)	UKK (132)	UKN1 (577)	overlap (73)	UKK (33)	UKN1 (230)	overlap (13)
209560_s_at	DLK1	176.441	3.66202e-24	210809_s_at	POSTN	148.265	2.47257e-25		210809_s_at	66053_at	202859_x_at	210809_s_at	1552520_at	202859_x_at	210809_s_at	1553614_a_at	242193_at	209800_at	224634_at	214156_at	241772_at	213010_at	209581_at	243338_at	219622_at	213285_at
AFFX-r2-Bs-dap-3_at	---	94.8546	7.98233e-37	202859_x_at	IL8	100.606	1.93824e-50		1555778_a_at	65630_at	226582_at	1555778_a_at	1552521_a_at	242193_at	202859_x_at	1554524_a_at	238661_at	214359_s_at	201688_s_at	205389_s_at	204890_s_at	243356_at	208650_s_at	221245_s_at	225974_at	214532_x_at
221950_at	EMX2	87.7113	2.27512e-13	1555778_a_at	POSTN	79.6441	3.27302e-22		201744_s_at	65472_at	242193_at	226582_at	1552575_a_at	238661_at	1555778_a_at	1554526_at	239230_at	229746_x_at	206104_at	202195_s_at	226223_at	215028_at	221027_s_at	243147_x_at	219498_s_at	206286_s_at
235795_at	PAX6	75.8177	1.9664e-19	226582_at	LOC400043	68.337	1.2013e-33		210258_at	64942_at	227243_s_at	201744_s_at	1552578_a_at	239230_at	226582_at	1555800_at	212764_at	205780_at	203834_s_at	219347_at	220161_s_at	227226_at	239781_at	202899_s_at	235033_at	237911_at
AFFX-r2-Bs-dap-M_at	---	71.0071	5.76511e-36	201744_s_at	LUM	64.7873	1.31824e-16		213436_at	64883_at	242715_at	210258_at	1553202_at	204069_at	201744_s_at	1555801_s_at	206940_s_at	206798_x_at	1552609_s_at	209829_at	211702_s_at	218451_at	1554469_at	206309_at	225060_at	243610_at
226677_at	ZNF521	61.2135	2.01034e-32	210258_at	RGS13	58.4308	7.35152e-27		221796_at	63305_at	241440_at	213436_at	1553614_a_at	206373_at	210258_at	1556488_s_at	211341_at	229418_at	238534_at	201689_s_at	204005_s_at	230207_s_at	210265_x_at	203453_at	240770_at	230195_at
238727_at	OTTHUMG00000180633 /// RP11-384O8.1	57.6243	1.02562e-15	213436_at	CNR1	56.7536	3.32184e-32		204694_at	57540_at	238661_at	221796_at	1553743_at	202833_s_at	213436_at	1557215_at	203485_at	1558105_a_at	222899_at	210754_s_at	220668_s_at	229105_at	231466_at	205603_s_at	201467_s_at	243_g_at
226676_at	ZNF521	50.4937	2.52881e-32	221796_at	NTRK2	56.2793	5.47999e-33		201852_x_at	51228_at	2028_s_at	204694_at	1554029_a_at	212764_at	221796_at	1557545_s_at	1554012_at	221010_s_at	214435_x_at	205676_at	243899_at	212185_x_at	226960_at	1562484_at	207717_s_at	213982_s_at
228854_at	---	48.8337	1.40417e-17	204694_at	AFP	53.367	5.48692e-18		228904_at	49306_at	239230_at	227243_s_at	1554147_s_at	206940_s_at	204694_at	1557765_at	242455_at	207957_s_at	206825_at	242354_at	243295_at	55081_at	1570153_at	202860_at	203925_at	216319_at
237449_at	SP8	47.1053	4.19841e-25	242193_at	LINC00966	52.4539	9.57651e-29		230272_at	48825_at	204069_at	201852_x_at	1554314_at	223673_at	227243_s_at	1558388_a_at	209120_at	1555580_at	204527_at	212014_x_at	242909_at	212989_at	204745_x_at	243801_x_at	229390_at	231381_at
224215_s_at	DLL1	46.3094	2.27288e-23	227243_s_at	EBF3	51.9839	1.30001e-29		223044_at	47560_at	206373_at	228904_at	1554507_at	202869_at	201852_x_at	1559265_at	213994_s_at	201949_x_at	218670_at	219648_at	243439_at	202446_s_at	204326_x_at	243768_at	206675_s_at	1559280_a_at
201694_s_at	EGR1	46.0824	3.91211e-16	201852_x_at	COL3A1	51.4214	6.47932e-15		215076_s_at	46665_at	218623_at	230272_at	1554524_a_at	211341_at	228904_at	1559266_s_at	231666_at	201108_s_at	233641_s_at	210692_s_at	243565_at	205931_s_at	240301_at	206247_at	1558501_at	214974_x_at
210302_s_at	MAB21L2	44.7816	8.50833e-14	228904_at	HOXB3	51.3608	3.61472e-35		220551_at	45687_at	202833_s_at	223044_at	1554526_at	202877_s_at	230272_at	1563022_at	227195_at	206687_s_at	239567_at	239474_at	37117_at	214085_x_at	204285_s_at	239975_at	235368_at	243161_x_at
204457_s_at	GAS1	43.0849	4.32226e-29	230272_at	LINC00461 /// MIR9-2	50.9443	2.44352e-24		204988_at	45288_at	212764_at	215076_s_at	1554528_at	203485_at	223044_at	1566152_a_at	209505_at	232278_s_at	212251_at	1553678_a_at	202806_at	215646_s_at	236214_at	203798_s_at	210347_s_at
212353_at	SULF1	41.772	4.11717e-14	223044_at	SLC40A1	50.0429	3.30074e-19		219612_s_at	41660_at	206940_s_at	220551_at	1555363_s_at	1554012_at	215076_s_at	1570515_a_at	1559965_at	243432_at	213756_s_at	208940_at	242260_at	204865_at	1552496_a_at	AFFX-r2-Ec-bioC-5_at	205625_s_at
AFFX-DapX-3_at	---	40.6312	1.0514e-31	215076_s_at	COL3A1	46.9836	3.78037e-15		238850_at	40612_at	223673_at	204988_at	1555719_a_at	242455_at	220551_at	200962_at	210302_s_at	218800_at	240665_at	1556221_a_at	231731_at	219956_at	238846_at	202890_at	225911_at
205646_s_at	PAX6	39.3596	4.22273e-23	220551_at	SLC17A6	45.0527	4.59332e-32		210432_s_at	40093_at	242172_at	219612_s_at	1555800_at	202888_s_at	204988_at	201008_s_at	203603_s_at	213695_at	1563445_x_at	222723_at	1552575_a_at	210876_at	226863_at	228885_at	219564_at
228658_at	MIAT	38.5652	1.55049e-24	204988_at	FGB	44.4921	1.12521e-20		206858_s_at	39817_s_at	202869_at	238850_at	1555801_s_at	AFFX-LysX-3_at	219612_s_at	201641_at	205472_s_at	208694_at	210999_s_at	221690_s_at	214624_at	1558279_a_at	206461_x_at	239552_at	206336_at
242064_at	SDK2	37.8907	2.81393e-32	219612_s_at	FGG	44.0061	1.02945e-15		211161_s_at	37547_at	228780_at	210432_s_at	1556039_s_at	209120_at	238850_at	201693_s_at	215073_s_at	1559548_at	202506_at	1552955_at	234987_at	1558199_at	206653_at	213293_s_at	223710_at
221086_s_at	FEZF2	35.264	3.61395e-15	238850_at	LINC00461 /// MIR9-2	43.4764	9.22922e-27		206070_s_at	37408_at	204591_at	206858_s_at	1556378_a_at	212843_at	210432_s_at	201694_s_at	228854_at	232079_s_at	1556029_s_at	212295_s_at	243332_at	213664_at	237275_at	210643_at	230490_x_at
227449_at	EPHA4	34.5925	4.9347e-32	210432_s_at	SCN3A	43.2429	1.92148e-27		204337_at	36612_at	207480_s_at	211161_s_at	1556488_s_at	213994_s_at	206858_s_at	202036_s_at	209121_x_at	235013_at	219774_at	202309_at	206042_x_at	1568574_x_at	208581_x_at	202836_s_at	204490_s_at
219197_s_at	SCUBE2	33.7017	7.33121e-17	206858_s_at	HOXC6	42.127	8.32522e-26		206163_at	36554_at	232204_at	206070_s_at	1557059_at	231666_at	211161_s_at	202037_s_at		64432_at	201606_s_at	212816_s_at	243874_at	205818_at	1553875_s_at	241535_at	213217_at
229178_at	PRTG	33.618	4.16446e-17	211161_s_at	COL3A1	40.9135	9.84516e-15		231213_at	36553_at	211341_at	204337_at	1557215_at	227195_at	206070_s_at	202206_at		243458_at	235923_at	226638_at	228956_at	1552389_at	229292_at	202804_at	206701_x_at
AFFX-DapX-M_at	---	33.322	5.33437e-30	206070_s_at	EPHA3	39.6162	2.98403e-16		202409_at	36545_s_at	219764_at	206163_at	1557227_s_at	209505_at	204337_at	202207_at		221045_s_at	222223_s_at	241607_at	225647_s_at	204867_at	223710_at	AFFX-HUMRGE/M10098_3_at	201300_s_at
227195_at	ZNF503	32.5968	2.95072e-13	204337_at	RGS4	38.6396	5.33154e-21		223282_at	36499_at	205358_at	231213_at	1557430_at	207084_at	206163_at	202769_at		221553_at	222646_s_at	205645_at	231698_at	206442_at	205977_s_at	206588_at	203951_at
242054_s_at	SIX3	32.2785	5.93108e-19	206163_at	MAB21L1	36.0838	4.92891e-28		244885_at	35147_at	202877_s_at	202409_at	1557545_s_at	214451_at	231213_at	202770_s_at		1560153_at	222354_at	233030_at	223000_s_at	202975_s_at	219987_at	202870_s_at	205529_s_at
239230_at	HES5	31.8711	1.94378e-23	231213_at	PDE1A	35.1366	7.39301e-31		208396_s_at	34726_at	203485_at	223282_at	1557765_at	243406_at	202409_at	203295_s_at		219817_at	202228_s_at	212693_at	243209_at	226621_at	1553132_a_at	243745_at	231947_at
238878_at	ARX	30.6333	3.68824e-15	202409_at	IGF2	34.0785	1.47908e-23		204851_s_at	33148_at	1554012_at	244885_at	1557953_at	1559965_at	223282_at	203296_s_at		243083_at	226764_at	1553551_s_at	AFFX-r2-Ec-bioC-3_at	1555778_a_at	237810_at	AFFX-r2-Ec-bioD-3_at	241981_at
233972_s_at	FEZF2	29.6829	2.53287e-16	223282_at	TSHZ1	32.9949	2.3106e-31		201893_x_at	31799_at	1566163_at	242715_at	1558143_a_at	210302_s_at	244885_at	203787_at		243825_at	1552279_a_at	235343_at	214834_at	230836_at	215101_s_at	AFFX-M27830_5_at	210612_s_at
206140_at	LHX2	29.4671	6.81212e-12	244885_at	EBF2	32.7846	4.9106e-32		206135_at	244872_at	239999_at	208396_s_at	1559265_at	203603_s_at	242715_at	203889_at		229958_at	225541_at	219178_at	205719_s_at	38037_at	219955_at	AFFX-hum_alu_at	219654_at
242193_at	LINC00966	28.7986	1.33448e-22	242715_at	ZNF536	31.9748	2.95691e-29		210002_at	244849_at	1562736_at	204851_s_at	1559266_s_at	227498_at	208396_s_at	204424_s_at		242941_x_at	1553226_at	213595_s_at	227985_at	212992_at	204286_s_at	AFFX-r2-Ec-bioD-5_at	1569886_a_at
228948_at	EPHA4	28.0583	3.68904e-29	208396_s_at	PDE1A	31.9066	1.51085e-29		238914_at	244813_at	242455_at	201893_x_at	1560021_at	205472_s_at	204851_s_at	204457_s_at		1558890_at	225284_at	240983_s_at	219651_at	205066_s_at	216336_x_at	AFFX-r2-P1-cre-3_at	204879_at
218870_at	ARHGAP15	27.3092	1.42752e-20	204851_s_at	DCX	31.3301	4.99741e-25		204850_s_at	244809_at	202888_s_at	241440_at	1561759_at	1567101_at	201893_x_at	205030_at		219675_s_at	1558919_a_at	228047_at	AFFX-r2-Bs-dap-5_at	208940_at	210905_x_at	AFFX-r2-P1-cre-5_at	220327_at
1554524_a_at	OLFM3	25.873	5.54817e-17	201893_x_at	DCN	30.8756	5.48024e-22		202291_s_at	244802_at	AFFX-LysX-3_at	2028_s_at	1561761_x_at	204743_at	241440_at	205143_at		234141_s_at	232668_at	206298_at	218186_at	238453_at	1554887_at		209835_x_at
237472_at	SOX1	25.6241	1.23519e-16	241440_at	ZIC1	29.2413	7.61473e-24		213894_at	244758_at	230040_at	206135_at	1561985_at	228915_at	2028_s_at	205347_s_at		206494_s_at	233375_at	242905_at	1557765_at	228737_at	232180_at		204285_s_at
215073_s_at	NR2F2	25.4379	2.60008e-13	238661_at	LINC00966	29.2223	1.09766e-25		211813_x_at	244744_at	233536_at	210002_at	1563022_at	215073_s_at	206135_at	205373_at		205215_at	200661_at	234085_at	223423_at	239058_at	241455_at		201963_at
229073_at	PRTG	24.5723	4.2564e-18	2028_s_at	E2F1	28.1835	2.2204e-50		214920_at	244741_s_at	209120_at	238914_at	1565595_at	AFFX-r2-Bs-thr-M_s_at	210002_at	205433_at		207675_x_at	224330_s_at	243053_x_at	227053_at	228367_at	231079_at		212681_at
206114_at	EPHA4	24.498	2.12894e-30	239230_at	HES5	28.136	4.93029e-26		209335_at	244698_at	243769_at	204850_s_at	1566152_a_at	228854_at	204069_at	205646_s_at		212293_at	218677_at	217678_at	204724_s_at	225958_at	234970_at		221805_at
227404_s_at	EGR1	24.4621	1.78098e-12	206135_at	ST18	27.8494	2.35648e-27		211896_s_at	244697_at	243746_at	202291_s_at	1566557_at	213158_at	238914_at	205699_at		227837_at	230097_at	237974_at	243543_at	227503_at	225846_at		213032_at
241700_at	ZFHX4	24.4223	3.40438e-15	210002_at	GATA6	27.6814	3.97455e-19		227646_at	244694_at	233386_at	218623_at	1569311_at	209121_x_at	206373_at	205883_at		232904_at	215190_at	218792_s_at	205668_at	219352_at	219121_s_at		206461_x_at
211559_s_at	CCNG2	24.4115	6.93294e-19	204069_at	MEIS1	27.6442	1.51377e-23		209660_at	244687_at	243436_at	213894_at	1569372_at	213156_at	204850_s_at	206114_at		229634_at	202847_at	210505_at	1554704_at	227410_at	237192_at		208286_x_at
238484_s_at	SSBP2	24.0674	5.30791e-24	238914_at	DCC	27.5556	2.71288e-19		225911_at	244677_at	212843_at	211813_x_at	1570388_a_at	210721_s_at	202291_s_at	206140_at		218342_s_at	204433_s_at	1552264_a_at	243910_x_at	209602_s_at	221051_s_at		227140_at
231666_at	PAX3	24.0475	7.98116e-11	206373_at	ZIC1	27.2194	3.97674e-16		218625_at	244628_at	239340_at	214920_at	1570515_a_at	237472_at	218623_at	206209_s_at		212919_at	204927_at	236377_at	243857_at	237465_at	236471_at		204273_at
205699_at	MAP2K6	23.7726	1.86205e-23	204850_s_at	DCX	27.1128	2.00786e-27		223283_s_at	244627_at	213994_s_at	209335_at	200962_at	209318_x_at	202833_s_at	206349_at		216994_s_at	200650_s_at	223560_s_at	231192_at	222071_s_at	237193_s_at		229103_at
212706_at	RASA4 /// RASA4B	23.4487	2.32992e-26	202291_s_at	MGP	26.9799	1.76993e-15		232458_at	244605_at	227394_at	211896_s_at	201008_s_at	1558388_a_at	213894_at	206634_at		1564122_at	207000_s_at	215549_x_at	212543_at	213629_x_at	231407_s_at		221730_at
211341_at	POU4F1	23.3005	3.44439e-17	218623_at	HMP19	26.8515	7.57961e-22		227612_at	244552_at	1556606_at	227646_at	201009_s_at	221884_at	211813_x_at	207336_at		218702_at	210378_s_at	202626_s_at	226231_at	205286_at	228782_at		217999_s_at
219779_at	ZFHX4	23.0295	4.67786e-16	202833_s_at	SERPINA1	26.3315	6.92502e-46		AFFX-TrpnX-3_at	244536_at	225207_at	209660_at	201010_s_at	213993_at	214920_at	209220_at		225273_at	223936_s_at	209296_at	AFFX-r2-Bs-dap-M_at	214021_x_at	236894_at		224917_at
1558388_a_at	UG0898H09	22.5608	2.79361e-26	213894_at	THSD7A	25.955	4.15263e-32		214651_s_at	244534_at	243544_at	242172_at	201294_s_at	236264_at	209335_at	209560_s_at		206685_at	209825_s_at	223492_s_at	210764_s_at	212724_at	204422_s_at		216321_s_at
229092_at	NR2F2	22.4577	4.49381e-15	211813_x_at	DCN	25.8926	5.15112e-21		209905_at	244506_at	1556057_s_at	225911_at	201295_s_at	243673_at	223673_at	209841_s_at		217682_at	204823_at	205850_s_at	243916_x_at	202552_s_at	203397_s_at		216442_x_at
206349_at	LGI1	22.3837	5.35485e-08	212764_at	LOC100996668 /// ZEB1	25.5955	1.23811e-13		221236_s_at	244490_at	243281_at	228780_at	201372_s_at	243464_at	211896_s_at	210179_at		232296_s_at	1560049_at	218931_at	236281_x_at	206307_s_at	206456_at		210495_x_at
201641_at	BST2	22.3423	1.70305e-19	214920_at	THSD7A	25.2022	5.33418e-32		227242_s_at	244464_at	231666_at	218625_at	201641_at	212758_s_at	227646_at	210409_at		216331_at	233317_at	204431_at	231856_at	242839_at	206336_at		225227_at
210179_at	KCNJ13	22.2934	7.57877e-32	209335_at	DCN	25.1246	6.24263e-18		217028_at	244463_at	227195_at	223283_s_at	201649_at	207002_s_at	209660_at	211427_s_at		228238_at	231034_s_at	1559322_at	243318_at	241829_at	231690_at		219773_at
1563022_at	CCDC160	22.2331	3.02973e-16	206940_s_at	POU4F1	25.0927	9.20442e-21		215290_at	244455_at	209505_at	232458_at	201693_s_at	225540_at	242172_at	211559_s_at		232105_at	215209_at	201318_s_at	205531_s_at	242057_at	231644_at		208581_x_at
1559965_at	ZFHX4-AS1	22.2254	6.19155e-13	223673_at	RFX4	24.9664	6.50943e-14		230596_at	244454_at	207084_at	227612_at	201694_s_at	209841_s_at	225911_at	212344_at		243400_x_at	233997_at	200656_s_at	230951_at	206243_at	1569886_a_at		201739_at
206940_s_at	POU4F1	22.2139	3.62251e-17	211896_s_at	DCN	24.891	6.91387e-22		236234_at	244424_at	214451_at	204591_at	201708_s_at	220727_at	202869_at	212353_at		211159_s_at	236725_at	200862_at	1562226_at	221916_at	213285_at		239823_at
230472_at	IRX1	21.099	1.20667e-28	227646_at	EBF1	24.6817	1.21445e-24		219466_s_at	244416_at	243406_at	AFFX-TrpnX-3_at	202035_s_at	228333_at	228780_at	212354_at		211284_s_at	208906_at	230047_at	1554777_at	228707_at	206309_at		1570153_at
1570515_a_at	FILIP1	21.0673	2.85273e-21	209660_at	TTR	24.1391	4.21939e-18		205523_at	244411_at	230319_at	214651_s_at	202036_s_at	210875_s_at	218625_at	212706_at		237568_at	240815_at	1556220_at	203797_at	202375_at	203453_at		212192_at
212354_at	SULF1	20.3143	2.28185e-14	242172_at	---	24.1346	1.10378e-32		236896_at	244407_at	243858_at	209905_at	202037_s_at	224568_x_at	223283_s_at	213413_at		1554177_a_at	219225_at	211836_s_at	243249_at	205506_at	202860_at		226905_at
227168_at	MIAT	19.8132	9.5047e-23	225911_at	NPNT	23.9077	1.01982e-15		209988_s_at	244396_at	208121_s_at	221236_s_at	202206_at	204396_s_at	232458_at	213469_at		1559394_a_at	225195_at	226576_at	223427_s_at	219993_at	239975_at		230630_at
225990_at	BOC	19.7007	1.19234e-16	202869_at	OAS1	23.5536	1.98542e-47		235521_at	244389_at	243250_at	207480_s_at	202207_at	210222_s_at	227612_at	213993_at		226705_at	225703_at	228229_at	235955_at	1566968_at	214532_x_at		209369_at
229086_at	C1orf213	19.468	6.57693e-22	228780_at	POU3F3	23.399	6.95223e-16		205108_s_at	244383_at	243339_at	232204_at	202208_s_at	223940_x_at	204591_at	215306_at		241669_x_at	226961_at	227830_at	206891_at	207233_s_at	206286_s_at		210058_at
238661_at	LINC00966	19.3891	2.64614e-20	218625_at	NRN1	23.1826	3.03974e-22		238852_at	244365_at	1559965_at	227242_s_at	202219_at	206935_at	AFFX-TrpnX-3_at	218870_at		218575_at	238184_at	205166_at	227803_at	218995_s_at	237911_at		1554283_at
237322_at	MIAT	19.3493	2.29137e-22	223283_s_at	TSHZ1	23.1138	1.57422e-32		225491_at	244362_at	1559477_s_at	219764_at	202730_s_at	238512_at	214651_s_at	219197_s_at		229227_at	206108_s_at	224511_s_at	230896_at	217542_at	213293_s_at		1552736_a_at
231929_at	IKZF2	18.7857	1.14664e-15	232458_at	COL3A1	23.1126	4.43721e-22		230204_at	244334_at	210302_s_at	217028_at	202731_at	203868_s_at	209905_at	219779_at		224578_at	205313_at	243282_at	210029_at	203148_s_at	243610_at		225626_at
203485_at	RTN1	18.7334	8.05611e-20	227612_at	ELAVL3	23.0631	2.32118e-27		205923_at	244321_at	205337_at	215290_at	202769_at	227478_at	221236_s_at	220087_at		223069_s_at	225166_at	219783_at	200706_s_at	219740_at	230195_at		205626_s_at
1566152_a_at	AP000662.4 /// OTTHUMG00000167137	18.6098	8.96432e-27	204591_at	CHL1	23.0159	2.18482e-26		233261_at	244320_at	203603_s_at	230596_at	202770_s_at	229380_at	207480_s_at	220269_at		204682_at	1558532_at	210466_s_at	209101_at	202311_s_at	243_g_at		215076_s_at
230493_at	SHISA2	18.5249	1.11215e-20	AFFX-TrpnX-3_at	---	22.919	1.78621e-36		230496_at	244317_at	230045_at	236234_at	203264_s_at	229084_at	232204_at	220727_at		1555890_at	210109_at	218096_at	232151_at	213929_at	213982_s_at		224480_s_at
233257_at	---	18.2324	1.36407e-17	214651_s_at	HOXA10-HOXA9 /// HOXA9 /// MIR196B	22.8318	1.1231e-19		205694_at	244288_s_at	227498_at	219466_s_at	203293_s_at	205471_s_at	227242_s_at	220979_s_at		205138_s_at	52164_at	203256_at	1552368_at	224847_at	216319_at		217728_at
213994_s_at	SPON1	18.203	9.25826e-22	209905_at	HOXA10-HOXA9 /// HOXA9 /// MIR196B	22.7377	1.81762e-18		219778_at	244287_at	243684_at	205358_at	203295_s_at	229953_x_at	219764_at	221029_s_at		240748_at	209216_at	214203_s_at	228440_at	1552486_s_at	202870_s_at		206653_at
1555800_at	ZNF385B	17.6533	4.69127e-28	221236_s_at	STMN4	22.3691	1.1755e-25		228679_at	244271_at	205472_s_at	205523_at	203296_s_at	239537_at	217028_at	221086_s_at		219660_s_at	233955_x_at	1563425_at	215471_s_at	227826_s_at	231381_at		226333_at
220979_s_at	ST6GALNAC5	17.4536	3.76712e-16	207480_s_at	MEIS2	22.15	2.02298e-14		214053_at	244253_at	205430_at	236896_at	203413_at	213056_at	215290_at	221950_at		243785_at	227534_at	211748_x_at	243887_at	223092_at	1559280_a_at		211719_x_at
1553614_a_at	FLJ25694	17.2588	8.37174e-18	232204_at	EBF1	22.1334	9.64745e-26		205675_at	244249_at	1567101_at	209988_s_at	203476_at	1558387_at	230596_at	221958_s_at		209992_at	242939_at	227697_at	202035_s_at	41037_at	214974_x_at		209290_s_at
213993_at	SPON1	16.9349	2.37307e-22	211341_at	POU4F1	21.8234	8.33671e-20		228481_at	244242_at	206742_at	235521_at	203562_at	235355_at	236234_at	222783_s_at		216045_at	218260_at	202661_at	243176_at	241612_at	243161_x_at		221898_at
205883_at	ZBTB16	16.851	1.80083e-24	227242_s_at	EBF3	21.6457	9.91714e-25		226281_at	244222_at	204743_at	205108_s_at	203787_at	227719_at	219466_s_at	223843_at		226570_at	244208_at	204832_s_at	227846_at	202763_at			242767_at
202770_s_at	CCNG2	16.8103	7.22296e-18	219764_at	FZD10	21.5876	1.36192e-17		209047_at	244215_at	228915_at	238852_at	203817_at	235795_at	205358_at	223940_x_at		238489_at	221425_s_at	210001_s_at	202889_x_at	228004_at			201744_s_at
238861_at	SSBP2	16.5761	5.17993e-24	217028_at	CXCR4	21.4578	3.14972e-18		229487_at	244198_at	243619_at	225491_at	203829_at	227762_at	205523_at	224215_s_at		1570405_at	218427_at	1552714_at	242128_at	205016_at			219465_at
209120_at	NR2F2	16.5499	1.98733e-07	215290_at	---	21.3689	7.28275e-21		229159_at	244187_at	214230_at	1566163_at	203889_at	203697_at	202877_s_at	224242_at		231961_at	207254_at	208939_at	202887_s_at	209610_s_at			209758_s_at
1559266_s_at	SKIDA1	16.487	9.0246e-19	230596_at	OTTHUMG00000175759 /// RP11-71H17.7	21.3197	3.97864e-28		206502_s_at	244171_at	243836_at	239999_at	203961_at	235494_at	236896_at	224568_x_at		222052_at	211271_x_at	206649_s_at	230597_at	222693_at			206456_at
228333_at	ZEB2	16.4735	1.20192e-13	236234_at	PDE1A	21.1895	4.19147e-26		214457_at	244163_at	227497_at	1562736_at	203962_s_at	205883_at	209988_s_at	224772_at		206372_at	243713_at	231984_at	243444_at	59697_at			227314_at
212344_at	SULF1	16.2632	1.5861e-14	219466_s_at	APOA2	21.1207	3.11802e-15		230008_at	244159_at	228448_at	230204_at	204036_at	235017_s_at	235521_at	225540_at		201313_at	217211_at	233298_at	212314_at	229228_at			201012_at
209505_at	NR2F1	16.0562	8.41138e-09	205358_at	GRIA2	21.0929	1.02852e-22		215228_at	244156_at	215073_s_at	205923_at	204042_at	224797_at	205108_s_at	225990_at		218464_s_at	224019_at	203951_at	204702_s_at	209990_s_at			225799_at
222783_s_at	SMOC1	15.9514	2.7483e-25	205523_at	HAPLN1	20.7764	2.03246e-13		230895_at	244154_at	AFFX-r2-Bs-thr-M_s_at	233261_at	204424_s_at	229092_at	238852_at	226676_at		218543_s_at	225967_s_at	243695_at	224650_at	1569484_s_at			222450_at
228788_at	YPEL1	15.9189	9.26093e-25	202877_s_at	CD93	20.7563	5.7854e-43		216238_s_at	244153_at	228854_at	230040_at	204457_s_at	204642_at	225491_at	226677_at		209238_at	226222_at	212445_s_at	202874_s_at	33323_r_at			210427_x_at
202769_at	CCNG2	15.9068	1.48739e-20	236896_at	ZIC1	20.5268	2.46279e-19		204339_s_at	244133_at	213158_at	230496_at	204811_s_at	209840_s_at	1566163_at	227168_at		205442_at	238587_at	223373_s_at	212560_at	218468_s_at			237206_at
209121_x_at	NR2F2	15.8064	1.27282e-12	209988_s_at	ASCL1	20.2636	9.0316e-19		239650_at	244123_at	209121_x_at	205694_at	204813_at	204105_s_at	239999_at	227192_at		221224_s_at	236118_at	201058_s_at	220786_s_at	1559078_at			201590_x_at
221029_s_at	WNT5B	15.7059	2.88061e-23	203485_at	RTN1	19.7558	3.12128e-23		203477_at	244116_at	213156_at	233536_at	204860_s_at	1559789_a_at	1562736_at	227361_at		214442_s_at	200690_at	230207_s_at	207836_s_at	209386_at			1552487_a_at
202036_s_at	SFRP1	15.4989	8.56972e-26	235521_at	HOXA3	19.5462	5.57428e-26		1558680_s_at	244112_x_at	202807_s_at	219778_at	204872_at	235018_at	230204_at	227404_s_at		204727_at	220122_at	239433_at	204891_s_at	209904_at			233085_s_at
209220_at	GPC3	15.4377	1.23181e-17	1554012_at	RSPO2	19.3931	2.45313e-19		220138_at	244092_at	1553394_a_at	228679_at	204913_s_at	228582_x_at	205923_at	227449_at		1556442_x_at	201144_s_at	204237_at	231061_at	227417_at			204983_s_at
242455_at	POU3F2	15.3479	1.11427e-10	205108_s_at	APOB	19.175	1.42466e-14		236892_s_at	244084_at	209392_at	214053_at	204914_s_at	214723_x_at	233261_at	227499_at		231974_at	207714_s_at	231715_s_at	229377_at	203633_at			224169_at
1555801_s_at	ZNF385B	15.2574	8.84392e-30	238852_at	PRRX1	19.1304	8.8289e-21		213139_at	244061_at	1559412_at	205675_at	204915_s_at	227049_at	202888_s_at	227524_at		241317_at	237498_at	230630_at	243868_at	1554576_a_at			201468_s_at
239903_at	TPBG	15.1038	1.24761e-10	225491_at	SLC1A2	18.9802	4.30236e-26		205649_s_at	244049_at	237134_at	243769_at	204993_at	1558678_s_at	AFFX-LysX-3_at	227762_at		233145_at	200027_at	201818_at	243855_at	203789_s_at			217997_at
230863_at	LRP2	14.8878	1.06238e-22	1566163_at	---	18.8275	3.39084e-32		226137_at	244045_at	210721_s_at	243746_at	205029_s_at	214376_at	230040_at	227929_at		230360_at	225535_s_at	226694_at	224048_at	221539_at			204271_s_at
227963_at	---	14.8658	1.67491e-16	239999_at	LINC00478	18.8026	1.68989e-28		236538_at	244040_at	243917_at	233386_at	205030_at	209436_at	230496_at	227963_at		228726_at	233800_at	217127_at	202857_at	227391_x_at			200660_at
224568_x_at	MALAT1	14.8624	1.20229e-11	1562736_at	LHX9	18.6352	1.51795e-18		212977_at	244008_at	238919_at	228481_at	205201_at	205143_at	205694_at	228156_at		228217_s_at	217753_s_at	227417_at	228441_s_at	238729_x_at			234986_at
238029_s_at	SLC16A14	14.787	9.51356e-23	230204_at	HAPLN1	18.4236	5.98733e-14		230184_at	243997_x_at	202851_at	243436_at	205257_s_at	222783_s_at	233536_at	228218_at		1568623_a_at	238337_s_at	210038_at	243416_at	228990_at			1561331_at
1557765_at	LOC643401	14.4052	7.25097e-21	205923_at	RELN	18.3879	5.614e-27		210135_s_at	243959_at	203001_s_at	226281_at	205347_s_at	231735_s_at	219778_at	228333_at		228224_at	226742_at	208466_at	220275_at	205525_at			205132_at
212764_at	LOC100996668 /// ZEB1	14.2996	5.98756e-09	242455_at	POU3F2	18.0837	7.75448e-14		213880_at	243958_at	205638_at	209047_at	205373_at	227812_at	228679_at	228658_at		211380_s_at	220172_at	209142_s_at	206632_s_at	212325_at			206091_at
224772_at	NAV1	14.2601	9.68786e-33	233261_at	EBF1	17.8385	1.20305e-24		235201_at	243929_at	233401_at	229487_at	205433_at	244419_at	214053_at	228788_at		211470_s_at	216457_s_at	239319_at	243606_at	205990_s_at			204790_at
203603_s_at	ZEB2	14.1827	2.44163e-11	202888_s_at	ANPEP	17.6864	4.15668e-29		203131_at	243915_at	237472_at	229159_at	205646_s_at	232305_at	205675_at	228905_at		220549_at	224187_x_at	218278_at	243992_at	207447_s_at			205547_s_at
1559265_at	SKIDA1	13.9499	5.717e-18	AFFX-LysX-3_at	---	17.6315	7.52046e-36		235465_at	243907_at	240539_at	239340_at	205699_at		243769_at	228948_at		AFFX-PheX-M_at	206396_at	238156_at	240681_at	228937_at			222872_x_at
1554526_at	OLFM3	13.9406	8.45448e-17	230040_at	ADAMTS18	17.5697	2.80614e-27		212298_at	243880_at	243856_at	206502_s_at	205710_at		243746_at	228950_s_at		1554037_a_at	230656_s_at	219352_at	210852_s_at	235085_at			1555878_at
227762_at	---	13.8653	5.19102e-22	230496_at	AMER2	17.4061	4.55108e-20		235066_at	243846_x_at	235456_at	214457_at	205814_at		233386_at	229019_at		215587_x_at	207798_s_at	238018_at	243552_at	241002_at			210265_x_at
201693_s_at	EGR1	13.8488	1.53154e-12	205694_at	TYRP1	17.4002	3.98356e-17		205892_s_at	243830_at	220429_at	230008_at	205830_at		228481_at	229073_at		201380_at	231257_at	231597_x_at	1561101_at	1555960_at			221667_s_at
206634_at	SIX3	13.8176	3.0416e-17	233536_at	ASXL3	17.2561	6.44105e-18		233498_at	243792_x_at	209318_x_at	227394_at	205893_at		243436_at	229086_at		223241_at	236251_at	201662_s_at	235199_at	212242_at			41577_at
205373_at	CTNNA2	13.646	3.40129e-26	209120_at	NR2F2	17.1309	2.1112e-09		210929_s_at	243751_at	203724_s_at	1556606_at	206059_at		226281_at	229092_at		227058_at	224451_x_at	221370_at	202882_x_at	32088_at			229357_at
202207_at	ARL4C	13.373	3.45936e-22	219778_at	ZFPM2	17.0782	4.87607e-21		201438_at	243747_at	1558388_a_at	215228_at	206114_at		209047_at	229178_at		216493_s_at	227356_at	219142_at	243338_at	1553994_at			224833_at
227192_at	PRRT2	13.3537	3.68024e-27	228679_at	---	17.0624	1.38443e-24		219465_at	243718_at	243148_at	230895_at	206115_at		229487_at	229374_at		220918_at	218131_s_at	1562673_at	221245_s_at	240987_at			203234_at
205433_at	BCHE	13.3502	2.68089e-15	214053_at	ERBB4	16.9158	3.58888e-16		202508_s_at	243672_at	236024_at	225207_at	206140_at		212843_at	229569_at		219505_at	211275_s_at	219874_at	243147_x_at	238763_at			204348_s_at
211427_s_at	KCNJ13	13.2974	6.39627e-27	205675_at	MTTP	16.7677	1.20818e-32		205943_at	243640_x_at	221884_at	243544_at	206157_at		229159_at	230472_at		235367_at	235252_at	227194_at	202899_s_at	224851_at			221051_s_at
220727_at	KCNK10	13.1487	2.39908e-24	243769_at	---	16.5899	3.71949e-33		226695_at	243584_at	213993_at	216238_s_at	206197_at		239340_at	230482_at		203937_s_at	203299_s_at	212457_at	205603_s_at	236079_at			217996_at
227499_at	FZD3	12.6882	6.32586e-22	243746_at	IGHMBP2	16.5203	2.83218e-37		AFFX-HUMISGF3A/M97935_5_at	243561_at	243162_at	1556057_s_at	206209_s_at		206502_s_at	230493_at		234527_at	241901_at	205429_s_at	1562484_at	219682_s_at			227177_at
205472_s_at	DACH1	12.6016	1.22374e-08	233386_at	---	16.4325	5.03386e-30		213921_at	243554_at	243644_at	204339_s_at	206332_s_at		214457_at	230863_at		206081_at	201266_at	227188_at	243801_x_at	219885_at			201170_s_at
205347_s_at	LOC101060235 /// TMSB15A /// TMSB15B	12.566	2.52823e-28	228481_at	---	16.35	3.51243e-20		228728_at	243546_at	236264_at	243281_at	206349_at		230008_at	230865_at		217938_s_at	230312_at	213929_at	243768_at	221666_s_at			216405_at
1557545_s_at	RNF165	12.563	4.23683e-16	243436_at	---	15.8764	1.65985e-40		219682_s_at	243509_at	243673_at	239650_at	206634_at		227394_at	231361_at		227348_at	201360_at	243191_at	206247_at	1553275_s_at			232191_at
223940_x_at	MALAT1	12.5609	1.89416e-11	226281_at	DNER	15.8339	1.28476e-22		207558_s_at	243483_at	235672_at	203477_at	206805_at		1556606_at	231929_at		226338_at	244399_at	201319_at	203798_s_at	209829_at			204286_s_at
201008_s_at	LOC101060503 /// TXNIP	12.5222	1.96363e-14	209047_at	AQP1	15.8213	9.02134e-17		227758_at	243465_at	242999_at	1558680_s_at	206852_at		215228_at	232004_at		230177_at	236700_at	1560590_s_at	AFFX-r2-Ec-bioC-5_at	222446_s_at			204222_s_at
205030_at	FABP7	12.336	2.27772e-16	229487_at	EBF1	15.7707	1.32564e-24		228642_at	243390_at	243464_at	220138_at	206891_at		230895_at	232424_at		235014_at	1556346_at	213900_at	202890_at	218536_at			212464_s_at
AFFX-r2-Bs-thr-3_s_at	---	12.2534	2.12699e-27	212843_at	NCAM1	15.5046	1.71957e-26		216834_at	243386_at	212758_s_at	236892_s_at	206960_at		225207_at	232531_at		231727_s_at	208969_at	209387_s_at	228885_at	227212_s_at			203180_at
204424_s_at	LMO3	12.1693	4.05372e-18	229159_at	THSD7A	15.4572	1.75027e-30		241883_x_at	243378_at	210073_at	213139_at	207012_at		243544_at	233257_at		1560537_at	208967_s_at	215725_at	239552_at	1556012_at			209406_at
230482_at	ST6GALNAC5	12.1305	2.695e-14	239340_at	ZNF536	15.4031	1.58727e-25		218692_at	243350_at	243965_at	205649_s_at	207336_at		216238_s_at	233972_s_at		202581_at	204404_at	203144_s_at	210643_at	222486_s_at			212473_s_at
203295_s_at	ATP1A2	12.1122	4.36484e-23	206502_s_at	INSM1	15.3149	1.46604e-19		205935_at	243309_at	202837_at	226137_at	207443_at		1556057_s_at	235494_at		228591_at	219674_s_at	223234_at	202836_s_at	226281_at			209211_at
1554012_at	RSPO2	12.0802	6.8229e-14	214457_at	HOXA2	15.2015	1.17529e-26		229975_at	243264_s_at	207002_s_at	230319_at	207757_at		204339_s_at	235795_at		1567079_at	224484_s_at	228601_at	241535_at	211456_x_at			204726_at
238483_at	SSBP2	12.0475	1.14604e-24	213994_s_at	SPON1	15.182	7.99161e-24		207672_at	243243_at	225540_at	236538_at	208131_s_at		243281_at	237322_at		222910_s_at	224377_s_at	243084_at	202804_at	223908_at			228827_at
227929_at	LIN7A	12.0301	6.58642e-27	230008_at	THSD7A	15.1555	1.7295e-28		230271_at	243240_at	230743_at	212977_at	208345_s_at		239650_at	237449_at		1561390_at	220083_x_at	214873_at	AFFX-HUMRGE/M10098_3_at	208275_x_at			216336_x_at
223843_at	SCARA3	11.9269	2.26814e-20	227394_at	NCAM1	15.1193	1.68035e-29		207725_at	243225_at	1562342_at	243858_at	208359_s_at		203477_at	237472_at		226637_at	206423_at	226803_at	206588_at	209070_s_at			202430_s_at
220087_at	BCMO1	11.8618	3.54085e-21	1556606_at	NAV2	15.0917	8.82932e-24		209987_s_at	243193_at	243443_at	230184_at	208965_s_at		207084_at	238009_at		217294_s_at	235019_at	218451_at	243745_at	238296_at			212014_x_at
225540_at	MAP2	11.8379	3.43117e-14	215228_at	NHLH2	14.9955	4.13223e-23		210239_at	243134_at	243888_at	208121_s_at	209119_x_at		1558680_s_at	238029_s_at		210636_at	1569338_at	210869_s_at	AFFX-r2-Ec-bioD-3_at	225871_at			223631_s_at
209841_s_at	LRRN3	11.7861	1.079e-09	230895_at	HAPLN1	14.967	1.0724e-13		227198_at	243075_at	1563841_at	243250_at	209220_at		220138_at	238483_at		1568558_x_at	228741_s_at	204347_at	AFFX-M27830_5_at	201862_s_at			200916_at
213413_at	STON1	11.7353	2.16685e-23	225207_at	PDK4	14.9468	1.37533e-27		223529_at	243049_at	210839_s_at	210135_s_at	209291_at		236892_s_at	238484_s_at		239094_at	203976_s_at	209904_at	AFFX-hum_alu_at	201301_s_at			225342_at
227524_at	FZD3	11.7311	1.36345e-20	243544_at	ADH1B	14.8251	2.93669e-34		242579_at	243009_at	211597_s_at	243339_at	209292_at		213139_at	238727_at		203765_at	216088_s_at	215397_x_at	AFFX-r2-Ec-bioD-5_at	226534_at			203939_at
241017_at	RPL31 /// TBC1D8	11.7037	7.66634e-17	216238_s_at	FGB	14.7748	1.0181e-12		209470_s_at	242974_at	1556638_at	1559477_s_at	209348_s_at		214451_at	238861_at		243786_at	219575_s_at	200609_s_at	AFFX-r2-P1-cre-3_at	236656_s_at			204694_at
229569_at	OTTHUMG00000180314 /// RP1-193H18.2	11.6942	1.4606e-25	1556057_s_at	NEUROD1	14.7137	7.96793e-22		230836_at	242940_x_at	209841_s_at	213880_at	209368_at		243406_at	238878_at		216850_at	202900_s_at	231280_at	AFFX-r2-P1-cre-5_at	204334_at			213503_x_at
AFFX-r2-Bs-dap-5_at	---	11.6678	1.31986e-20	204339_s_at	RGS4	14.5266	2.86946e-16		230372_at	242923_at	220727_at	235201_at	209560_s_at		205649_s_at	239082_at		219926_at	200803_s_at	235649_at		200878_at			1552390_a_at
243907_at	---	11.5138	2.0679e-22	243281_at	---	14.4852	1.87213e-33		213943_at	242919_at	239297_at	205337_at	209589_s_at		226137_at	239903_at		228974_at	1559174_at	235571_at		219962_at			219073_s_at
203296_s_at	ATP1A2	11.4799	6.27164e-24	239650_at	NCKAP5	14.479	2.963e-29		221942_s_at	242916_at	236783_at	203131_at	209617_s_at		230319_at	241017_at		209864_at	203435_s_at	225646_at		1553801_a_at			236519_at
203787_at	SSBP2	11.46	2.73409e-35	231666_at	PAX3	14.3749	6.2112e-11		209201_x_at	242913_at	228333_at	235465_at	209618_at		236538_at	241700_at		238414_at	225564_at	1552580_at		212188_at			217966_s_at
232004_at	HNRNPR	11.4468	4.78337e-25	227195_at	ZNF503	14.3183	3.81863e-12		206552_s_at	242906_at	1560500_at	212298_at	209726_at		212977_at	242054_s_at		205770_at	1566482_at	1564344_at		217591_at			206801_at
203889_at	SCG5	11.4187	6.40474e-26	203477_at	COL15A1	14.1682	6.60625e-14		211919_s_at	242900_at	243566_at	235066_at	209866_s_at		243858_at	242064_at		233241_at	241681_at	39650_s_at		203578_s_at			213764_s_at
232531_at	EMX2OS	11.3645	1.38139e-12	209505_at	NR2F1	14.1304	2.51094e-10		243562_at	242899_at	210875_s_at	205892_s_at	209982_s_at		230184_at	243907_at		229412_at	1555772_a_at	211015_s_at		219196_at			227862_at
228950_s_at	WLS	11.341	2.69695e-10	207084_at	POU3F2	14.0269	3.17048e-21		232010_at	242851_at	243737_at	233498_at	210015_s_at		208121_s_at	AFFX-DapX-3_at		222078_at	1569237_at	1569763_at		221489_s_at			238018_at
1556488_s_at	MAATS1	11.2511	5.53585e-24	1558680_s_at	PDE1A	13.9724	5.03527e-24		206104_at	242847_at	203000_at	210929_s_at	210179_at		243250_at	AFFX-DapX-M_at		224705_s_at	240310_at	205538_at		217763_s_at			228782_at
238009_at	SOX5	11.225	1.55719e-10	220138_at	HAND1	13.94	7.16045e-19		205374_at	242840_at	224568_x_at	201438_at	210198_s_at		210135_s_at	AFFX-r2-Bs-dap-3_at		201188_s_at	205966_at	214687_x_at		235834_at			202720_at
227361_at	HS3ST3B1	11.093	1.56672e-22	236892_s_at	HOXB-AS3	13.9024	1.32468e-19		226186_at	242828_at	204396_s_at	219465_at	210220_at		243339_at	AFFX-r2-Bs-dap-5_at		1553986_at	218886_at	232265_at		1552580_at			211796_s_at
206209_s_at	CA4	11.0116	4.91768e-21	213139_at	SNAI2	13.9017	2.71433e-10		205498_at	242819_at	210222_s_at	202508_s_at	210303_at		1559477_s_at	AFFX-r2-Bs-dap-M_at		243955_at	210811_s_at	239162_at		201631_s_at			237275_at
229374_at	EPHA4	10.9732	1.79579e-30	214451_at	TFAP2B	13.8416	1.45584e-10		214162_at	242790_at	242901_at	205943_at	210306_at		213880_at	AFFX-r2-Bs-thr-3_s_at		211277_x_at	243109_at	214705_at		204518_s_at			202627_s_at
224242_at	GALP	10.8785	1.38242e-21	243406_at	TMCO5B	13.7761	8.34235e-41		1552487_a_at	242778_at	226420_at	226695_at	210409_at		235201_at			215139_at	201052_s_at	218308_at		219263_at			227727_at
1557215_at	LINC00648	10.7274	5.7093e-16	205649_s_at	FGA	13.7675	3.39175e-10		229802_at	242774_at	212070_at	AFFX-HUMISGF3A/M97935_5_at	210631_at		205337_at			1552519_at	221587_s_at	240055_at		227038_at			206424_at
228905_at	PCM1	10.7089	1.48898e-25	226137_at	ZFHX3	13.7446	2.23433e-15		225626_at	242772_x_at	223940_x_at	230045_at	210729_at		203131_at			222714_s_at	225941_at	221880_s_at		212660_at			243818_at
235494_at	LSAMP	10.7088	6.38173e-23	230319_at	---	13.6469	2.61161e-25		236118_at	242771_at	206935_at	213921_at	210829_s_at		235465_at			238123_at	215583_at	212680_x_at		205100_at			228109_at
205143_at	NCAN	10.6488	1.79261e-17	236538_at	GRIA2	13.5363	1.41581e-18		244387_at	242766_at	243689_s_at	228728_at	211006_s_at		212298_at			1552830_at	222718_at	203688_at		1552721_a_at			202912_at
213469_at	PGAP1	10.6418	8.81075e-26	212977_at	CXCR7	13.5325	1.07441e-22		205650_s_at	242762_s_at	215311_at	219682_s_at	211022_s_at		235066_at			1552573_s_at	222841_s_at	243623_at		223315_at			226136_at
200962_at	RPL31	10.6408	5.34201e-25	243858_at	---	13.5022	2.11474e-34		219140_s_at	242761_s_at	242586_at	243684_at	211427_s_at		205892_s_at			200903_s_at	223689_at	204933_s_at		210611_s_at			231690_at
202206_at	ARL4C	10.6282	1.54862e-18	230184_at	LOC100506421	13.492	4.86349e-25		219737_s_at	242760_x_at	226612_at	207558_s_at	211555_s_at		233498_at			226251_at	209799_at	227455_at		240467_at			231766_s_at
231361_at	NLGN1	10.625	3.1213e-22	208121_s_at	PTPRO	13.4572	2.55842e-25		217073_x_at	242737_at	238512_at	227758_at	211559_s_at		210929_s_at			230788_at	223003_at	207490_at		222154_s_at			219942_at
202037_s_at	SFRP1	10.6146	5.69987e-22	243250_at	---	13.3553	5.99399e-35		219643_at	242719_at	203868_s_at	228642_at	211685_s_at		201438_at			216574_s_at	208474_at	244548_at		210916_s_at			203304_at
230865_at	LIX1	10.5926	5.22477e-11	210135_s_at	SHOX2	13.3443	2.26811e-21		233547_x_at	242692_at	243911_at	216834_at	212344_at		219465_at			1563404_at	225081_s_at	219928_s_at		200611_s_at			201839_s_at
215306_at	---	10.5856	1.90529e-19	243339_at	---	13.2497	2.54406e-38		219427_at	242681_at	227478_at	205430_at	212353_at		202508_s_at			222393_s_at	217899_at	241002_at		211776_s_at			203913_s_at
220269_at	ZBBX	10.5748	4.52496e-16	1559965_at	ZFHX4-AS1	13.2238	5.76605e-13		233238_s_at	242665_at	244403_at	241883_x_at	212354_at		205943_at			217956_s_at	207540_s_at	210374_x_at		211474_s_at			221035_s_at
232424_at	PRDM16	10.5152	1.07697e-17	1559477_s_at	MEIS1	13.2044	1.29664e-32		209469_at	242607_at	243949_at	218692_at	212358_at		226695_at			202813_at	231832_at	1565856_at		1558636_s_at			221378_at
239082_at	FZD3	10.3685	1.58545e-23	210302_s_at	MAB21L2	13.1983	3.77971e-11		205666_at	242597_at	242025_at	205935_at	212593_s_at		AFFX-HUMISGF3A/M97935_5_at			215354_s_at	203667_at	216079_at		209909_s_at			222449_at
228218_at	LSAMP	10.2348	6.38427e-17	213880_at	LGR5	13.1312	3.65119e-19		202831_at	242592_at	205501_at	206742_at	212594_at		230045_at			214134_at	239756_at	219578_s_at		1555015_a_at			237552_at
221958_s_at	WLS	10.2223	4.73479e-08	235201_at	FOXP2	13.1018	5.50907e-26		212614_at	242584_at	230143_at	229975_at	212706_at		213921_at			228258_at	233907_s_at	240917_at		222162_s_at			210905_x_at
229019_at	ZNF385B	10.2113	4.47936e-29	205337_at	DCT	12.9226	5.38974e-19		228186_s_at	242576_x_at	229380_at	207672_at	212785_s_at		228728_at			200011_s_at	200822_x_at	231963_at		239292_at			227379_at
210409_at	MLLT4-AS1	10.1851	4.327e-23	203603_s_at	ZEB2	12.8244	3.00817e-13		221019_s_at	242570_at	232073_at	230271_at	212820_at		227498_at			235124_at	223078_s_at	227971_at		223278_at			201195_s_at
228156_at	---	10.0792	4.30557e-24	203131_at	PDGFRA	12.7338	1.16296e-18		209960_at	242555_at	244370_at	207725_at	212991_at		219682_s_at			55583_at	243999_at	218984_at		237034_at			204517_at
207336_at	SOX5	10.0146	5.13158e-15	235465_at	AMER2	12.6672	7.51614e-22		226751_at	242552_x_at	1552626_a_at	209987_s_at	213106_at		243684_at			243477_at	201020_at	205264_at		226545_at			212750_at
223854_at	PCDHB10 /// PCDHB9	9.99108	8.6685e-20	212298_at	NRP1	12.5783	8.07954e-27		AFFX-HUMISGF3A/M97935_3_at	242523_at	243967_at	210239_at	213197_at		207558_s_at			230054_at	203362_s_at	203178_at		225202_at			1556128_a_at
236264_at	LPHN3	9.91673	1.4065e-14	235066_at	MAP4	12.5365	4.47874e-23		1569476_at	242519_at	226814_at	227198_at	213222_at		227758_at			202161_at	222748_s_at	207360_s_at		209604_s_at			226863_at
238512_at	---	9.86721	6.7537e-12	205892_s_at	FABP1	12.5103	2.90526e-12		212143_s_at	242518_at	229084_at	223529_at	213413_at		228642_at			226554_at	1564906_at	236047_at		230574_at			1557636_a_at
244014_x_at	---	9.61417	3.38261e-23	233498_at	ERBB4	12.4941	3.97558e-24		229281_at	242515_x_at	235681_at	242579_at	213469_at		216834_at			230245_s_at	225681_at	207760_s_at		200634_at			207558_s_at
203817_at	GUCY1B3	9.61306	3.23641e-15	210929_s_at	AHSG	12.4852	8.56799e-11		208443_x_at	242478_at	243530_at	243619_at	213492_at		205430_at			217171_at	1560490_at	227727_at		202043_s_at			229978_at
232105_at	BLACAT1	9.58331	9.43948e-21	201438_at	COL6A3	12.4751	1.0111e-18		233446_at	242475_at	223213_s_at	214230_at	213657_s_at		1567101_at			241367_at	208091_s_at	222309_at		218931_at			236420_s_at
236105_at	ZBTB10	9.57638	1.86991e-14	219465_at	APOA2	12.3353	3.47653e-13		205366_s_at	242470_at	205471_s_at	209470_s_at	213661_at		241883_x_at			231040_at	218652_s_at	223385_at		214044_at			244867_at
231230_at	KCNK10	9.50592	1.65624e-23	202508_s_at	SNAP25	12.1881	2.05638e-21		204364_s_at	242434_at	AFFX-r2-Bs-thr-5_s_at	243836_at	213904_at		218692_at			225059_at	212648_at	234769_at		219134_at			231079_at
208965_s_at	IFI16	9.46257	4.77008e-09	205943_at	TDO2	12.1448	7.79882e-19		227949_at	242422_at	243515_at	230836_at	213912_at		205935_at			1555815_a_at	207064_s_at	1552736_a_at		227609_at			219497_s_at
1561759_at	LOC645513	9.4392	6.21183e-19	226695_at	PRRX1	12.1241	5.76451e-24		242699_at	242418_at	229953_x_at	230372_at	213913_s_at		206742_at			222477_s_at	241472_at	221035_s_at		211548_s_at			213943_at
206373_at	ZIC1	9.35098	9.68059e-09	AFFX-HUMISGF3A/M97935_5_at	STAT1	12.0953	7.85852e-47		218723_s_at	242380_at	239537_at	213943_at	213996_at		229975_at			222034_at	203465_at	200836_s_at		231776_at			1563357_at
233327_at	UBE3D	9.31601	3.10378e-12	230045_at	CNTN2	12.0891	2.85634e-24		227354_at	242363_at	213056_at	221942_s_at	214046_at		204743_at			1556256_a_at	229614_at	1554569_a_at		213373_s_at			221935_s_at
228569_at	PAPOLA	9.28148	6.26088e-28	213921_at	SST	12.0741	2.30783e-19		206282_at	242358_at	243647_at	227497_at	214460_at		207672_at			211667_x_at	226021_at	59705_at		232001_at			219466_s_at
219557_s_at	NRIP3	9.2789	2.861e-19	228728_at	CPED1	12.0356	1.33172e-17		203887_s_at	242356_at	243884_at	228448_at	214537_at		230271_at			201364_s_at	230003_at	235073_at		225800_at			227399_at
236179_at	CDH11	9.22099	4.41222e-08	227498_at	SOX6	11.9915	1.06697e-14		205113_at	242335_at	202855_s_at	209201_x_at	214670_at		207725_at			214378_at	1553102_a_at	232827_at		239770_at			201005_at
213661_at	PAMR1	9.21833	7.44482e-13	219682_s_at	TBX3	11.9172	1.18199e-17		1554547_at	242328_at	243177_at	206552_s_at	214745_at		209987_s_at			225845_at	202133_at	1552257_a_at		228912_at			237461_at
224797_at	ARRDC3	9.21539	2.29215e-20	243684_at	---	11.8917	7.84317e-30		1568752_s_at	242324_x_at	243657_at	211919_s_at	214774_x_at		228915_at			229019_at	225508_at	230490_x_at		219513_s_at			222891_s_at
1554507_at	NAALAD2	9.19952	5.13852e-15	205472_s_at	DACH1	11.8198	2.15356e-10		AFFX-r2-Ec-bioB-5_at	242305_at	236796_at	243562_at	214790_at		210239_at			208701_at	212454_x_at	203751_x_at		231050_at			1569023_a_at
237413_at	MAPK10	9.18095	7.57348e-18	207558_s_at	PITX2	11.7931	6.33034e-09		203789_s_at	242274_x_at	1556927_at	232010_at	215143_at		227198_at			224823_at	235646_at	216038_x_at		210174_at			219935_at
219685_at	TMEM35	9.15756	2.88808e-22	227758_at	RERG	11.7386	4.75411e-15		205612_at	242272_at	202895_s_at	202807_s_at	215220_s_at		223529_at			213927_at	201954_at	1558275_at		1558217_at			210809_s_at
209119_x_at	NR2F2	9.15707	2.7587e-17	228642_at	HOTAIRM1	11.7184	1.1455e-22		230237_at	242239_at	205656_at	1553394_a_at	215306_at		242579_at			219588_s_at	239834_at	228879_at		230263_s_at			232254_at
231945_at	FILIP1	9.15412	1.49688e-23	216834_at	RGS1	11.6759	9.08875e-16		223503_at	242224_at	205889_s_at	206104_at	215717_s_at		243619_at			243046_at	220174_at	234899_at		219915_s_at			202660_at
223588_at	THAP2	9.03035	2.10847e-11	205430_at	BMP5	11.5366	2.82463e-13		228653_at	242213_at	226425_at	209392_at	216399_s_at		214230_at			214993_at	239305_at	226545_at		226066_at			206026_s_at
205201_at	GLI3	8.96963	7.65914e-21	1567101_at	---	11.5241	2.7928e-20		204779_s_at	242205_at	219895_at	205374_at	216555_at		209470_s_at			212906_at	229267_at	1567458_s_at		202069_s_at			203397_s_at
213156_at	---	8.9627	5.61836e-12	241883_x_at	---	11.4431	3.27747e-21		221916_at	242176_at	216456_at	226186_at	216623_x_at		243836_at			223172_s_at	209080_x_at	209493_at		203066_at			230356_at
218974_at	SOBP	8.89282	2.41245e-19	218692_at	SYBU	11.3985	1.90067e-22		209839_at	242128_at	1558387_at	205498_at	216997_x_at		230836_at			222603_at	244091_at	227167_s_at		1554795_a_at			242814_at
218980_at	FHOD3	8.87745	2.79555e-28	205935_at	FOXF1	11.3958	6.72948e-14		221795_at	242120_at	243217_at	214162_at	217404_s_at		230372_at			221340_at	219037_at	200966_x_at		202237_at			201163_s_at
229266_at	SHISA6	8.8603	2.25239e-21	206742_at	FIGF /// PIR-FIGF	11.3766	1.55484e-18		205466_s_at	242112_at	226303_at	1559412_at	217897_at		213943_at			226832_at	205895_s_at	229296_at		219936_s_at			210002_at
227812_at	TNFRSF19	8.84819	3.63808e-12	229975_at	BMPR1B	11.3222	1.54349e-19		204863_s_at	242088_at	202863_at	237134_at	218380_at		221942_s_at			206310_at	222686_s_at	217794_at		205741_s_at			237192_at
206115_at	EGR3	8.83504	2.54409e-08	204743_at	TAGLN3	11.2257	1.03414e-24		243590_at	242086_at	232878_at	1552487_a_at	218851_s_at		227497_at			243511_at	204304_s_at	1553991_s_at		208623_s_at			243221_at
223673_at	RFX4	8.80308	2.88642e-07	207672_at	RFX4	11.1902	4.60142e-20		206408_at	242082_at	243417_at	229802_at	218870_at		228448_at			230588_s_at	213310_at	226099_at		227690_at			207761_s_at
235765_at	TLE4	8.79893	1.27968e-11	230271_at	ONECUT2	11.1826	1.02455e-21		216967_at	242073_at	235355_at	225626_at	218974_at		209201_x_at			201436_at	229255_x_at	235591_at		217764_s_at			217967_s_at
204915_s_at	SOX11	8.78515	7.04192e-22	207725_at	POU4F2	11.1187	1.29237e-22		229554_at	242065_x_at	235775_at	243917_at	218980_at		206552_s_at			228730_s_at	202337_at	207076_s_at		218764_at			226142_at
239725_at	PGAP1	8.77962	4.4143e-24	209987_s_at	ASCL1	11.0522	1.29889e-21		205524_s_at	242064_at	209506_s_at	236118_at	219197_s_at		AFFX-r2-Bs-thr-M_s_at			242898_at	218261_at	226778_at		212828_at			227475_at
232794_at	LOC153682	8.76185	7.80176e-17	228915_at	DACH1	10.9941	2.152e-08		225442_at	242054_s_at	203518_at	238919_at	219313_at		211919_s_at			54037_at	223116_at	205157_s_at		213496_at			226498_at
230497_at	CELF5	8.69841	1.02467e-19	210239_at	IRX5	10.9646	4.36917e-24		1558795_at	242053_at	234081_at	244387_at	219338_s_at		243562_at			201998_at	1561886_a_at	232360_at		205113_at			223204_at
202730_s_at	MIR4680 /// PDCD4	8.68502	5.98621e-22	227198_at	AFF3	10.9238	1.18265e-20		204450_x_at	242028_at	227719_at	205650_s_at	219415_at		213158_at			204107_at	200758_s_at	1558011_at		220714_at			228153_at
215717_s_at	FBN2	8.67587	1.28667e-11	223529_at	SYT4	10.9145	4.74535e-23		204365_s_at	242024_at	226096_at	202851_at	219506_at		232010_at			212773_s_at	209186_at	204281_at		203717_at			203872_at
1552578_a_at	MYO3B	8.63057	3.58872e-17	242579_at	BMPR1B	10.8566	2.72152e-21		215768_at	242007_at	227082_at	219140_s_at	219557_s_at		213156_at			214943_s_at	228378_at	233712_at		206432_at			209277_at
243908_at	---	8.62392	7.8346e-16	243619_at	FGFR1OP2	10.8214	5.88889e-23		205990_s_at	242006_at	243311_at	219737_s_at	219670_at		202807_s_at			236113_at	226269_at	214581_x_at		235629_at			226497_s_at
209840_s_at	LRRN3	8.62303	1.27854e-07	214230_at	CDC42	10.7467	2.43661e-23		217388_s_at	241996_at	235795_at	217073_x_at	219683_at		1553394_a_at			216454_at	228351_at	212668_at		202267_at			225664_at
213492_at	COL2A1	8.5512	7.36301e-08	209470_s_at	GPM6A	10.7375	1.36164e-17		243820_at	241991_at	232226_at	219643_at	219685_at		206104_at			200923_at	1553225_s_at	235000_at		206502_s_at			236313_at
207084_at	POU3F2	8.52331	4.99744e-15	243836_at	UNC80	10.7209	2.89546e-36		226066_at	241962_at	239178_at	203001_s_at	219696_at					1561602_at	203890_s_at	215028_at		203178_at			200872_at
237301_at	---	8.52169	5.51645e-22	230836_at	ST8SIA4	10.6317	4.07826e-16		239911_at	241911_at	219747_at	233547_x_at	219779_at					1559471_s_at	209853_s_at	240496_at		230746_s_at			237193_s_at
213158_at	OTTHUMG00000175755 /// RP11-553L6.5	8.50654	2.24162e-11	230372_at	HAS2	10.5849	1.49622e-16		210095_s_at	241895_at	227762_at	219427_at	219800_s_at					204558_at	1556063_s_at	1553423_a_at		208816_x_at			220108_at
231735_s_at	LOC100996467 /// MALAT1	8.50618	1.22798e-10	213943_at	TWIST1	10.5101	3.65995e-17		239611_at	241894_at	209794_at	233238_s_at	220087_at					239697_x_at	211136_s_at	1565598_at		221810_at			209651_at
1552521_a_at	TMEM74	8.50604	5.49917e-25	221942_s_at	GUCY1A3	10.4871	1.32571e-23		213030_s_at	241887_at	229127_at	209469_at	220117_at					225070_at	239210_at	204407_at		212538_at			209278_s_at
226382_at	CAMK1D /// LOC283070	8.49009	4.23593e-24	227497_at	SOX6	10.4822	2.98012e-20		243150_at	241877_at	230547_at	205638_at	220269_at					238246_at	235630_at	203234_at		202976_s_at			241510_at
228108_at	PPM1L	8.48144	5.11772e-22	228448_at	MAP6	10.4593	1.21469e-24		202484_s_at	241858_at	203697_at	233401_at	220302_at					216137_s_at	203116_s_at	238598_s_at		219569_s_at			202628_s_at
201010_s_at	LOC101060503 /// TXNIP	8.45462	6.86688e-14	215073_s_at	NR2F2	10.4262	1.60656e-11		212188_at	241853_at	215448_at	205666_at	220519_s_at					222312_s_at	213281_at	212185_x_at		202546_at			203065_s_at
206852_at	EPHA7	8.43906	3.37327e-10	209201_x_at	CXCR4	10.4163	8.10024e-23		243234_at	241852_at	235494_at	202831_at	220663_at					220185_at	205560_at	1555627_s_at		204491_at			212063_at
224463_s_at	C11orf70	8.40653	8.54492e-24	206552_s_at	TAC1	10.3787	1.31308e-10		224964_s_at	241851_x_at	243197_at	240539_at	220735_s_at					217445_s_at	201888_s_at	218712_at		217523_at			203323_at
232313_at	TMEM132C	8.40456	5.87979e-11	AFFX-r2-Bs-thr-M_s_at	---	10.3117	1.78053e-27		212192_at	241836_x_at	1555602_a_at	243856_at	220786_s_at					233264_at	208057_s_at	209386_at		217762_s_at			209723_at
229435_at	GLIS3	8.39809	5.22854e-11	228854_at	---	10.2827	7.80572e-13		228233_at	241835_at	205883_at	235456_at	220887_at					207166_at	224413_s_at	244503_at		214140_at			214240_at
238154_at	CEP70	8.3934	1.15788e-21	211919_s_at	CXCR4	10.2489	7.80578e-23		207009_at	241834_at	243641_at	212614_at	220977_x_at					238523_at	227179_at	202375_at		40284_at			212097_at
220786_s_at	SLC38A4	8.38665	4.27725e-22	243562_at	KNG1	10.1665	5.63915e-25		223618_at	241825_at	1569788_at	220429_at	220979_s_at					237336_at	220732_at	210936_at		204363_at			220184_at
227875_at	KLHL13	8.36488	7.79141e-22	213158_at	OTTHUMG00000175755 /// RP11-553L6.5	10.1455	6.04281e-15		232090_at	241820_at	218899_s_at	228186_s_at	221029_s_at					210540_s_at	215425_at	1557016_a_at		229566_at			237974_at
202859_x_at	IL8	8.34227	2.21043e-32	232010_at	FSTL5	10.1345	6.20679e-19		221801_x_at	241813_at	235017_s_at	221019_s_at	221086_s_at					203901_at	231849_at	204267_x_at		203837_at			227971_at
228915_at	DACH1	8.31678	9.63286e-06	209121_x_at	NR2F2	10.1127	9.658e-13		227235_at	241801_at	206404_at	209960_at	221878_at					206322_at	239102_s_at	227759_at		228542_at			203324_s_at
210829_s_at	SSBP2	8.31272	3.56316e-30	213156_at	---	10.0914	2.96816e-15		204273_at	241782_at	209793_at	226751_at	221950_at					228868_x_at	232036_at	208910_s_at		217165_x_at			202274_at
1553743_at	METTL21A	8.30789	1.25394e-16	202807_s_at	TOM1	10.083	1.74665e-39		205932_s_at	241780_at	241703_at	203724_s_at	221958_s_at					213902_at	200948_at	202628_s_at		229926_at			206291_at
244660_at	ELAVL1	8.30641	3.11835e-13	1553394_a_at	TFAP2B	10.0809	9.05719e-13		AFFX-r2-Ec-bioB-M_at	241774_at	243371_at	AFFX-HUMISGF3A/M97935_3_at	222008_at					233764_s_at	213113_s_at	1555310_a_at		60474_at			206268_at
227376_at	GLI3	8.22863	8.11373e-17	206104_at	ISL1	10.0548	4.72967e-18		1557051_s_at	241757_x_at	213241_at	1569476_at	222171_s_at					207223_s_at	211672_s_at	230733_at		227856_at			209875_s_at
204914_s_at	SOX11	8.21157	5.45597e-22	209392_at	ENPP2	9.9803	1.45854e-18		220231_at	241745_at	220462_at	243148_at	222777_s_at					243088_at	225152_at	218282_at		206994_at			206012_at
219415_at	TTYH1	8.1887	4.3469e-20	205374_at	SLN	9.97519	5.6384e-11		226769_at	241728_at	224797_at	212143_s_at	222784_at					206980_s_at	227042_at	1567297_at		212099_at
228245_s_at	LOC100509445 /// LOC728715 /// OVOS2	8.17311	5.8196e-28	226186_at	TMOD2	9.95421	1.92951e-27		204653_at	241710_at	205383_s_at	236024_at	222900_at					239142_at	212086_x_at	234560_at		222921_s_at
230764_at	---	8.17214	3.59305e-20	205498_at	GHR	9.91472	4.55996e-18		200878_at	241706_at	229092_at	229281_at	222963_s_at					207080_s_at	229997_at	217999_s_at		218162_at
230258_at	GLIS3	8.14845	3.13441e-11	214162_at	ASXL3 /// LOC284244	9.89942	3.60732e-21		219789_at	241705_at	1569385_s_at	208443_x_at	223119_s_at					1561770_at	223514_at	1565862_a_at		203407_at
202035_s_at	SFRP1	8.13568	1.02914e-16	1559412_at	LINC00478	9.7995	2.52784e-28		204475_at	241702_at	243547_at	233446_at	223121_s_at					206267_s_at	239736_at	205032_at		212501_at
228762_at	LFNG	8.11041	4.62022e-24	237134_at	---	9.78723	4.2034e-25		243875_at	241699_at	204642_at	205366_s_at	223122_s_at					228877_at	207738_s_at	203964_at		202625_at
212594_at	MIR4680 /// PDCD4	8.07399	2.86773e-20	210721_s_at	PAK7	9.72086	1.36812e-19		212956_at	241697_at	209840_s_at	204364_s_at	223468_s_at					213308_at	200613_at	204330_s_at		204489_s_at
229866_at	STK32A	8.04863	1.25956e-23	1552487_a_at	BNC1	9.67429	1.12026e-11		227561_at	241689_at	226250_at	227949_at	223493_at					204776_at	32541_at	218995_s_at		209267_s_at
205029_s_at	FABP7	8.01241	2.67122e-12	229802_at	WISP1	9.67185	1.06107e-12		206071_s_at	241682_at	204105_s_at	242699_at	223578_x_at					220717_at	219305_x_at	225342_at		206984_s_at
229380_at	ILDR2	8.00177	3.08645e-12	225626_at	PAG1	9.65408	4.06327e-21		232286_at	241628_at	219463_at	218723_s_at	223588_at					1566003_x_at	212461_at	223681_s_at		218660_at
202208_s_at	ARL4C	7.99003	9.18069e-26	243917_at	CLIC5	9.63416	2.33021e-32		244797_at	241602_at	1559789_a_at	243162_at	223843_at					233016_at	223020_at	233233_at		202345_s_at
229247_at	FBLN7	7.96079	2.00743e-17	236118_at	LOC100128893	9.6113	1.83477e-17		232113_at	241580_at	235018_at	227354_at	223854_at					232880_at	226794_at	219654_at		219582_at
203562_at	FEZ1	7.95106	9.51427e-26	238919_at	---	9.58944	4.58211e-14		209198_s_at	241568_at	221558_s_at	243644_at	223882_at					235965_at	205344_at	219973_at		1556499_s_at
206935_at	PCDH8	7.94297	6.89264e-09	244387_at	---	9.57258	4.18222e-21		204722_at	241549_at	228582_x_at	206282_at	224030_s_at					227371_at	203807_x_at	206707_x_at		215199_at
228194_s_at	SORCS1	7.89714	1.25034e-24	205650_s_at	FGA	9.57062	3.33968e-12		204359_at	241533_at	214723_x_at	203887_s_at	224184_s_at					204565_at	203074_at	223845_at		230781_at
235473_at	---	7.88298	2.06211e-20	202851_at	AAGAB	9.5505	5.69004e-43		1562275_at	241505_at	243520_x_at	205113_at	224215_s_at					239657_x_at	218705_s_at	1569033_at		218538_s_at
205471_s_at	DACH1	7.88101	7.83736e-07	219140_s_at	RBP4	9.52558	7.87505e-12		210138_at	241500_at	203640_at	1554547_at	224242_at					231285_at	226065_at	243411_at		32062_at
AFFX-r2-Bs-phe-3_at	---	7.87738	6.20877e-25	219737_s_at	PCDH9	9.48047	1.97532e-14		238617_at	241473_at	221234_s_at	235672_at	224370_s_at					207400_at	230267_at	220038_at		229952_at
223882_at	FAM172A	7.86848	8.58959e-14	217073_x_at	APOA1	9.45248	1.29436e-14		242344_at	241468_at	223214_s_at	242999_at	224463_s_at					219185_at	241769_at	38671_at		233297_s_at
205830_at	CLGN	7.84167	9.27848e-28	219643_at	LRP1B	9.41088	9.81351e-19		211682_x_at	241453_at	227049_at	1568752_s_at	224771_at					1555347_at	212116_at	232193_at		204984_at
226435_at	PAPLN	7.83768	3.33642e-12	203001_s_at	STMN2	9.37053	1.13334e-17		206432_at	241437_s_at	243853_at	210073_at	224772_at					244396_at	225415_at	1556242_a_at		239520_at
202731_at	MIR4680 /// PDCD4	7.82122	1.404e-19	233547_x_at	PDE1A	9.35839	2.79998e-20		221814_at	241434_at	1559901_s_at	243965_at	224774_s_at					214718_at	210396_s_at	206675_s_at		205609_at
228032_s_at	DENND1B	7.80609	3.93538e-14	219427_at	FAT4	9.30257	2.64684e-13		216973_s_at	241407_at	228185_at	202837_at	224823_at					201892_s_at	201215_at	225258_at		210117_at
213197_at	ASTN1	7.73545	7.8117e-25	233238_s_at	CTB-12O2.1 /// OTTHUMG00000163523	9.29898	8.77986e-20		213967_at	241401_at	214811_at	AFFX-r2-Ec-bioB-5_at	225237_s_at					205008_s_at	201377_at	218313_s_at		220389_at
AFFX-DapX-5_at	---	7.73231	7.05982e-18	209469_at	GPM6A	9.26157	9.19877e-16		212096_s_at	241393_at	244655_at	203789_s_at	225240_s_at					1558214_s_at	204032_at	243636_s_at		205680_at
235018_at	CSRNP3	7.7225	8.98405e-14	205638_at	BAI3	9.24284	1.57465e-19		230261_at	241383_at	229014_at	230743_at	225283_at					201929_s_at	212987_at	200859_x_at		213280_at
203962_s_at	NEBL	7.71682	2.60863e-17	233401_at	---	9.23324	5.29475e-24		214183_s_at	241372_at	1558678_s_at	1562342_at	225526_at					242247_at	205228_at	242466_at		1555742_at
228407_at	SCUBE3	7.69835	4.87022e-12	205666_at	FMO1	9.23019	2.756e-12		207060_at	241363_at	1557122_s_at	243443_at	225921_at					218699_at	211981_at	208156_x_at		1558152_at
228081_at	CCNG2	7.69244	4.96905e-16	237472_at	SOX1	9.2013	8.34324e-14		230412_at	241360_at	214376_at	243888_at	225990_at					242283_at	219147_s_at	1557047_at		242338_at
229669_at	OTTHUMG00000178937 /// RP11-344E13.3	7.66979	2.06468e-29	202831_at	GPX2	9.18812	1.42491e-36		205453_at	241354_at	209436_at	205612_at	226016_at					200861_at	223735_at	212242_at		231879_at
213657_s_at	OTTHUMG00000172032 /// RP11-617F23.1	7.64429	1.69478e-18	240539_at	---	9.18346	2.7036e-27		202410_x_at	241267_at	203845_at	1563841_at	226113_at					218552_at	1553567_s_at	205207_at		214696_at
1557430_at	SMIM17	7.64375	1.02949e-15	243856_at	LANCL3	9.15863	9.77198e-28		213592_at	241198_s_at	243415_at	230237_at	226114_at					211111_at	223435_s_at	222323_at		235591_at
1557227_s_at	TPR	7.63973	4.63911e-09	235456_at	---	9.14092	5.62871e-17		243752_s_at	241187_at	215629_s_at	210839_s_at	226134_s_at					227425_at	200692_s_at	215063_x_at		222662_at
223468_s_at	RGMA	7.6354	7.25472e-26	212614_at	ARID5B	9.1348	9.64544e-15		230692_at	241058_at	205143_at	223503_at	226325_at					209336_at	232067_at	217901_at		206025_s_at
231726_at	PCDHB14	7.62441	1.1352e-20	220429_at	NDST3	9.0773	3.65121e-28		225381_at	241035_s_at	215119_at	228653_at	226382_at					203728_at	210774_s_at	219429_at		228635_at
214723_x_at	ANKRD36	7.60765	3.53544e-13	228186_s_at	RSPO3	9.01256	9.09635e-08		229667_s_at	240801_at	212990_at	211597_s_at	226435_at					244393_x_at	209250_at	231195_at		206581_at
208131_s_at	PTGIS	7.59542	2.53977e-24	221019_s_at	COLEC12	8.97947	1.97289e-11		210016_at	240761_at	238625_at	204779_s_at	226676_at					202897_at	218286_s_at	209584_x_at		240055_at
243929_at	---	7.58883	5.22149e-25	209960_at	HGF	8.97071	4.95772e-13		1553613_s_at	240713_s_at	204918_s_at	1556638_at	226677_at					213760_s_at	219433_at	205068_s_at		219959_at
238114_at	PCMTD1	7.5881	2.33441e-20	226751_at	CNRIP1	8.96182	1.23491e-23		1556629_a_at	240680_at	227624_at	239297_at	226856_at					243442_x_at	213671_s_at	236140_at		201860_s_at
209368_at	EPHX2	7.56397	3.07749e-24	209318_x_at	PLAGL1	8.93109	2.44781e-09		244745_at	240648_at	222783_s_at	221916_at	226934_at					241420_at	236760_at	1554485_s_at		231202_at
210015_s_at	MAP2	7.55271	2.07689e-12	203724_s_at	RUFY3	8.9215	9.27721e-18		204723_at	240643_at	213832_at	209839_at	227081_at					1563614_at	218195_at	201710_at		204588_s_at
1552520_at	TMEM74	7.51446	2.43668e-27	1558388_a_at	UG0898H09	8.87911	2.58951e-23		210232_at	240632_at	231735_s_at	236783_at	227132_at					220085_at	223995_at	1552671_a_at		222939_s_at
235017_s_at	CSRNP3	7.50988	1.39253e-15	AFFX-HUMISGF3A/M97935_3_at	STAT1	8.85826	1.22379e-48		225809_at	240565_at	233249_at	221795_at	227168_at					212218_s_at	212015_x_at	209305_s_at		235343_at
203413_at	NELL2	7.48041	1.22654e-22	1569476_at	DKFZP434L187	8.84922	2.26001e-25		202437_s_at	240557_at	243204_at	205466_s_at	227192_at					203932_at	44790_s_at	214136_at		217707_x_at
1558678_s_at	MALAT1	7.46797	7.39473e-11	243148_at	---	8.80928	5.33522e-31		203910_at	240550_at	1557797_a_at	1560500_at	227361_at					225993_at	223625_at	209131_s_at		201648_at
209348_s_at	MAF	7.43906	1.79358e-15	212143_s_at	IGFBP3	8.80475	8.54665e-11		239738_at	240549_at	227812_at	204863_s_at	227368_at					201402_at	212082_s_at	238453_at		201939_at
210222_s_at	RTN1	7.4345	6.10192e-16	236024_at	GPM6A	8.78753	2.06971e-22		236031_x_at	240445_at	1562440_at	243566_at	227370_at					240221_at	212683_at	218073_s_at		201162_at
225283_at	ARRDC4	7.41925	2.01914e-14	229281_at	NPAS3	8.77481	1.67747e-13		219054_at	240423_at	219501_at	243737_at	227376_at					1565576_at	225593_at	227517_s_at		237145_at
1565595_at	---	7.38107	1.02803e-23	208443_x_at	SHOX2	8.76448	7.74377e-22		225056_at	240344_x_at	236453_at	203000_at	227404_s_at					239108_at	215641_at	218368_s_at		238576_at
203868_s_at	VCAM1	7.37179	5.94552e-15	233446_at	ONECUT2	8.74145	2.74781e-19		207290_at	240269_at	205934_at	243590_at	227448_at					227280_s_at	219049_at	207929_at		204679_at
207443_at	NR2E1	7.36265	3.83758e-12	205366_s_at	HOXB6	8.71688	6.32737e-17		233865_at	240261_at	243268_at	206408_at	227449_at					211898_s_at	236025_at	203023_at		225809_at
239951_at	---	7.30202	1.79735e-21	204364_s_at	REEP1	8.70378	5.42061e-23		1563494_at	240201_at	228170_at	216967_at	227494_at					201691_s_at	228997_at	211501_s_at		211864_s_at
210198_s_at	PLP1	7.29408	8.37872e-21	221884_at	MECOM	8.68328	1.59937e-11		1569652_at	240194_at	244419_at	229554_at	227496_at					211535_s_at	239331_at	232820_s_at		201865_x_at
229927_at	LEMD1	7.29367	3.8556e-19	227949_at	PHACTR3	8.66746	2.19322e-23		222760_at	240184_at	232305_at	242901_at	227499_at					243608_at	1560520_at	1552648_a_at		205945_at
228821_at	ST6GAL2	7.28359	7.68858e-21	213993_at	SPON1	8.64681	6.54162e-21		220666_at	240165_at	218559_s_at	205524_s_at	227509_x_at					201692_at	217902_s_at	231697_s_at		211671_s_at
201372_s_at	CUL3	7.27497	3.14715e-16	242699_at	OTTHUMG00000164860 /// RP11-642D21.1	8.63746	3.10963e-19		219106_s_at	240153_at	218048_at	226420_at	227510_x_at					229659_s_at	203115_at	210322_x_at		1552485_at
241801_at	PGAP1	7.27313	3.13689e-24	218723_s_at	RGCC	8.63066	3.6991e-24		233944_at	240152_at	209946_at	225442_at	227524_at					214060_at	225459_at	212110_at		218424_s_at
222900_at	NRIP3	7.25821	3.19075e-16	243162_at	---	8.59863	6.21417e-21		234101_at	240143_at	235308_at	212070_at	227584_at					232549_at	239302_s_at	242550_at		205542_at
225237_s_at	MSI2	7.25294	1.72427e-30	227354_at	PAG1	8.57465	2.42304e-25		226806_s_at	240127_at	204457_s_at	1558795_at	227728_at					204717_s_at	40687_at	211160_x_at		219395_at
1553202_at	STOX1	7.22304	8.12778e-22	243644_at	OTTHUMG00000169422 /// RP11-350F4.2	8.47649	1.04099e-30		209459_s_at	240121_x_at	211737_x_at	204450_x_at	227809_at					220638_s_at	202672_s_at	233348_at		204897_at
209618_at	CTNND2	7.22199	3.76133e-24	206282_at	NEUROD1	8.47121	1.92067e-18		236095_at	240095_at	243905_at	204365_s_at	227839_at					240081_at	200774_at	238697_at		201616_s_at
224774_s_at	NAV1	7.21818	2.85713e-25	203887_s_at	THBD	8.47097	1.25263e-11		231776_at	240094_at	213601_at	215768_at	227870_at					209048_s_at	240320_at	205133_s_at		207197_at
209292_at	ID4	7.21609	2.58274e-14	236264_at	LPHN3	8.46417	2.96763e-16		237356_at	240084_at	243254_at	205990_s_at	227875_at					218044_x_at	239448_at	223342_at		201617_x_at
211685_s_at	NCALD	7.19459	1.60857e-16	205113_at	NEFM	8.44975	1.92701e-15		223315_at	240067_at	232856_at	217388_s_at	227929_at					210653_s_at	222392_x_at	226550_at		202746_at
229318_at	OTTHUMG00000018573 /// RP11-119F19.2	7.19013	2.49601e-23	1554547_at	FAM13C	8.44796	2.26053e-19		204338_s_at	240043_at	238533_at	243820_at	227955_s_at					1556619_at	242288_s_at	201797_s_at		222033_s_at
216555_at	PRR14L	7.18295	3.71456e-13	243673_at	---	8.43865	1.41804e-24		231867_at	240027_at	226113_at	226066_at	227963_at					205583_s_at	213649_at	219956_at		1564413_at
235031_at	---	7.16414	7.20536e-22	235672_at	MAP6	8.43367	5.61007e-25		230010_at	240017_at	206343_s_at	239911_at	228032_s_at					231956_at	228124_at	203297_s_at		233011_at
228582_x_at	MALAT1	7.1054	2.22768e-09	242999_at	ARHGEF7	8.42079	2.27144e-24		211653_x_at	240006_at	209465_x_at	210095_s_at	228081_at					215207_x_at	210688_s_at	1570624_at		208096_s_at
230022_at	CLEC18A	7.08532	5.71281e-13	243464_at	---	8.41477	2.7463e-31		213790_at	239995_at	213424_at	239611_at	228108_at					220011_at	212412_at	209875_s_at		210869_s_at
210729_at	NPY2R	7.08441	4.62934e-13	1568752_s_at	RGS13	8.39856	2.24716e-12		243611_at	239977_at	233257_at	243689_s_at	228156_at					206296_x_at	219677_at	223253_at		201131_s_at
217404_s_at	COL2A1	7.06411	5.68252e-10	212758_s_at	LOC100996668 /// ZEB1	8.39556	6.15459e-16		223810_at	239957_at	1554507_at	213030_s_at	228194_s_at					236022_at	200048_s_at	220207_at		209071_s_at
AFFX-r2-Bs-thr-M_s_at	---	7.05647	3.48353e-21	210073_at	ST8SIA1	8.39394	1.65782e-26		234269_at	239951_at	241506_at	215311_at	228218_at					225947_at	1557987_at	217546_at		206542_s_at
241991_at	---	7.05507	1.98968e-17	243965_at	---	8.39246	3.66205e-29		222108_at	239903_at	1558170_at	242586_at	228245_s_at					208022_s_at	201281_at	220536_at		206710_s_at
219670_at	BEND5	7.03918	8.36436e-23	202837_at	TRAFD1	8.33443	2.99898e-42		224970_at	239898_x_at	1553998_at	226612_at	228407_at					213075_at	230970_at	1569006_at		39966_at
207757_at	ZFP2	7.00556	3.48663e-20	207002_s_at	PLAGL1	8.32316	5.69534e-10		243481_at	239854_at	222871_at	243150_at	228412_at					226855_at	207507_s_at	201675_at		230127_at
AFFX-ThrX-3_at	---	6.99825	7.88164e-23	225540_at	MAP2	8.3103	1.24238e-14		1555929_s_at	239843_at	209617_s_at	243911_at	228476_at					220370_s_at	222372_at	217190_x_at		236140_at
201649_at	UBE2L6	6.99497	4.99367e-29	AFFX-r2-Ec-bioB-5_at	---	8.28217	1.2332e-31		212195_at	239839_at	203698_s_at	202484_s_at	228569_at					203098_at	206383_s_at	211603_s_at		201578_at
236465_at	RNF175	6.98039	5.40879e-27	203789_s_at	SEMA3C	8.26724	1.20728e-07		225544_at	239804_at	213183_s_at	212188_at	228658_at					211046_at	211363_s_at	244344_at		51158_at
228742_at	---	6.97759	8.94343e-19	230743_at	HOXB-AS3	8.25891	3.76535e-26		233364_s_at	239797_at	243373_at	243234_at	228709_at					241453_at	226213_at	1564295_at		230916_at
227584_at	NAV1	6.97735	9.78366e-30	1562342_at	---	8.25346	2.1187e-24		244876_at	239761_at	243601_at	244403_at	228718_at					217653_x_at	230747_s_at	228145_s_at		208017_s_at
227509_x_at	---	6.97728	3.64361e-31	243443_at	PPME1	8.2044	1.67422e-34		243279_at	239754_at	229638_at	224964_s_at	228720_at					216679_at	235439_at	1560250_s_at		217004_s_at
204813_at	MAPK10	6.97682	4.71495e-17	243888_at	---	8.19933	2.06726e-37		230861_at	239746_at	236179_at	212192_at	228742_at					203286_at	231824_at	1559645_at		206541_at
234192_s_at	GKAP1	6.9738	2.61007e-24	205612_at	MMRN1	8.19856	2.00591e-11		225571_at	239725_at	243908_at	228233_at	228762_at					208248_x_at	239155_at	232580_x_at		219949_at
241469_at	HFM1	6.95	9.16204e-21	1563841_at	---	8.19803	2.38597e-30		223204_at	239715_at	230610_at	243949_at	228788_at					218951_s_at	242808_at	200931_s_at		227623_at
1557059_at	LOC254128	6.92766	4.74546e-18	230237_at	ADCYAP1	8.18761	9.00443e-24		207102_at	239711_at	218976_at	207009_at	228812_at					242526_at	213798_s_at	209687_at		1556166_x_at
239278_at	---	6.92349	6.44417e-20	210839_s_at	ENPP2	8.18497	2.42889e-21		219454_at	239710_at	224215_s_at	242025_at	228816_at					230717_at	1553978_at	218796_at		206552_s_at
214376_at	OTTHUMG00000176279 /// RP13-514E23.1	6.91997	6.2821e-17	223503_at	TMEM163	8.18241	7.67067e-22		227401_at	239699_s_at	241698_at	205501_at	228821_at					231953_at	235068_at	204348_s_at		204058_at
235355_at	CSRNP3	6.91234	1.50084e-12	228653_at	SAMD5	8.17532	2.08493e-14		220574_at	239697_x_at	234105_at	230143_at	228894_at					204079_at	225136_at	1569245_at		210287_s_at
232238_at	ASPM	6.90577	5.11318e-06	211597_s_at	HOPX	8.1628	2.13655e-15		1553171_x_at	239682_at	229346_at	223618_at	228905_at					229575_at	1553157_at	215534_at		201852_x_at
229315_at	---	6.90232	4.88829e-22	204779_s_at	HOXB7	8.14953	2.54551e-16		240385_at	239681_at	201340_s_at	232090_at	228948_at					240042_at	1554878_a_at	217591_at		219973_at
220735_s_at	SENP7	6.88343	1.35465e-15	1556638_at	PAX7	8.14109	4.36751e-24		229004_at	239680_at	243700_x_at	221801_x_at	228950_s_at					1569500_at	226451_at	234350_at		202619_s_at
203829_at	ELP4	6.88	1.88553e-28	209841_s_at	LRRN3	8.13557	5.99213e-10		243418_at	239636_at	205737_at	232073_at	228981_at					203100_s_at	231969_at	228707_at		227297_at
220977_x_at	EPB41L5	6.87839	7.58069e-14	220727_at	KCNK10	8.11726	5.71952e-24		243241_at	239556_at	1562194_at	244370_at	228993_s_at					235271_s_at	1565833_at	234417_at		201466_s_at
209866_s_at	LPHN3	6.87668	8.82673e-11	239297_at	KIAA1456	8.09381	4.00842e-21		229463_at	239545_at	205433_at	227235_at	228999_at					220816_at	200884_at	238183_at		200621_at
204069_at	MEIS1	6.86324	2.73416e-12	221916_at	NEFL	8.0931	3.17209e-21		226189_at	239538_at	1554872_a_at	204273_at	229019_at					1557918_s_at	1555948_s_at	239891_x_at		213765_at
228981_at	TMEM169	6.86029	3.51533e-16	209839_at	DNM3	8.09252	4.03808e-20		226864_at	239477_at	232125_at	1552626_a_at	229073_at					220194_at	214595_at	221648_s_at		211161_s_at
1557953_at	ZKSCAN1	6.85807	3.56172e-23	236783_at	KCNIP4	8.09203	5.94463e-36		202554_s_at	239441_at	229452_at	243967_at	229086_at					208472_at	232946_s_at	206029_at		226876_at
230403_at	RFX3	6.85452	1.03252e-13	221795_at	NTRK2	8.06587	7.58372e-18		204135_at	239432_at	215143_at	205932_s_at	229090_at					1567252_at	227270_at	229095_s_at		226237_at
229378_at	STOX1	6.83269	1.00595e-18	205466_s_at	HS3ST1	8.06096	3.71031e-16		239678_at	239422_at	243014_at	AFFX-r2-Ec-bioB-M_at	229141_at					207695_s_at	204447_at	230708_at		212859_x_at
216997_x_at	TLE4	6.82642	1.99503e-16	228333_at	ZEB2	8.04274	3.57646e-12		230144_at	239413_at	228574_at	1557051_s_at	229160_at					1556667_at	220834_at	238996_x_at		204949_at
228709_at	TPR	6.82404	3.38552e-22	1560500_at	---	8.0152	7.27169e-29		204465_s_at	239385_at	230104_s_at	220231_at	229178_at					205352_at	243031_at	217004_s_at		215446_s_at
238318_at	---	6.80797	2.7058e-20	204863_s_at	IL6ST	8.0084	6.68767e-14		1555471_a_at	239378_at	244663_at	226814_at	229201_at					219400_at	201470_at	1560774_at		210978_s_at
206059_at	ZNF91	6.80262	3.06686e-24	243566_at	LOC100506238	7.99881	1.03189e-33		243932_at	239369_at	206808_at	226769_at	229244_at					1558017_s_at	240120_at	200611_s_at		202620_s_at
218851_s_at	SFT2D3 /// WDR33	6.80247	5.28878e-18	210875_s_at	LOC100996668 /// ZEB1	7.99523	5.01864e-13		222654_at	239368_at	239741_at	204653_at	229247_at					222573_s_at	213459_at	201123_s_at		229088_at
222784_at	SMOC1	6.79895	1.57787e-21	243737_at	ATP1B4	7.99233	1.24889e-32		1569661_at	239358_at	228218_at	200878_at	229266_at					202670_at	222422_s_at	229900_at		233305_at
220302_at	MAK	6.79593	4.15029e-22	203000_at	STMN2	7.94177	2.57613e-18		232935_at	239353_at	227121_at	235681_at	229315_at					243796_at	217676_at	225231_at		219179_at
211022_s_at	ATRX	6.78447	4.96351e-08	224568_x_at	MALAT1	7.9344	1.12316e-10		1555938_x_at	239330_at	227510_x_at	243530_at	229318_at					228463_at	212219_at	215732_s_at		203914_x_at
220887_at	CCDC177	6.77917	1.90101e-25	243590_at	---	7.9026	1.61352e-24		214961_at	239327_at	233882_s_at	219789_at	229327_s_at					235830_at	214531_s_at	1568606_at		225842_at
235067_at	MKLN1	6.77506	1.91961e-22	204396_s_at	GRK5	7.88789	1.33921e-21		229530_at	239314_at	209684_at	223213_s_at	229374_at					208584_at	212488_at	235582_at		229139_at
204105_s_at	NRCAM	6.76539	1.18952e-19	206408_at	LRRTM2	7.87999	8.66124e-19		215303_at	239307_at	211685_s_at	204475_at	229378_at					222417_s_at	209725_at	201912_s_at		206224_at
227496_at	LOC253842 /// NR6A1	6.73642	1.12624e-22	210222_s_at	RTN1	7.87484	2.84604e-19		226448_at	239295_at	209866_s_at	243875_at	229435_at					1554424_at	202800_at	202864_s_at		205528_s_at
220519_s_at	LIM2	6.72525	3.13039e-22	216967_at	GAP43	7.85245	1.58187e-22		225575_at	239280_at	235264_at	AFFX-r2-Bs-thr-5_s_at	229569_at					1560934_at	205466_s_at	230955_s_at		203434_s_at
1558387_at	UG0898H09	6.72167	8.27059e-20	229554_at	LUM	7.77818	3.81244e-12		1556371_at	239278_at	235111_at	243515_at	229649_at					203830_at	209231_s_at	223355_at		1555724_s_at
226134_s_at	MSI2	6.71013	1.72802e-31	242901_at	---	7.7648	3.30237e-24		237939_at	239271_at	243503_at	212956_at	229669_at					1561419_at	206089_at	211384_s_at		203372_s_at
210303_at	MAB21L2	6.69419	5.73413e-15	205524_s_at	HAPLN1	7.75831	5.7137e-13		217452_s_at	239266_at	227666_at	227561_at	229679_at					237127_at	218510_x_at	225943_at		206029_at
211006_s_at	KCNB1	6.66763	4.49865e-23	226420_at	MECOM	7.75088	3.33909e-08		229300_at	239265_at	218380_at	206071_s_at	229774_at					243129_at	242963_at	202621_at		239973_at
212758_s_at	LOC100996668 /// ZEB1	6.65791	9.12577e-12	225442_at	DDR2	7.74958	1.48026e-15		203595_s_at	239253_at	240395_at	232286_at	229815_at					244749_at	218854_at	218657_at		205850_s_at
233977_at	GREB1L	6.62878	3.31588e-18	212070_at	GPR56	7.72514	1.27532e-20		204471_at	239252_at	224901_at	244797_at	229866_at					1556006_s_at	225330_at	214231_s_at		209803_s_at
241953_at	FLJ25694 /// KRTAP21-1 /// LOC731932	6.62236	3.05269e-22	1558795_at	OTTHUMG00000014981 /// RP3-525N10.2	7.71501	5.10544e-20		207542_s_at	239247_at	231532_at	232113_at	229927_at					226435_at	223274_at	204211_x_at		201798_s_at
217897_at	FXYD6	6.60766	4.42208e-35	223940_x_at	MALAT1	7.70787	4.30272e-11		243665_s_at	239242_at	230670_at	209198_s_at	230022_at					1561319_at	214315_x_at	1556385_at		231385_at
218380_at	LOC728392	6.56466	4.17583e-14	204450_x_at	APOA1	7.70686	9.2525e-13		203708_at	239240_at	1563469_at	204722_at	230258_at					236180_at	227520_at	228308_at		206528_at
206960_at	LPAR4	6.53818	1.23203e-27	204365_s_at	REEP1	7.69947	2.66784e-23		216518_at	239196_at	1554528_at	243647_at	230403_at					1562432_at	211047_x_at	1558290_a_at		209289_at
1554147_s_at	MAATS1	6.53793	1.10819e-21	215768_at	---	7.67845	1.29893e-16		202436_s_at	239169_at	1560021_at	243884_at	230418_s_at					220268_at	1553910_at	217117_x_at		202662_s_at
209589_s_at	EPHB2	6.52698	8.57056e-30	205990_s_at	WNT5A	7.67409	1.93177e-14		243040_at	239165_at	1557545_s_at	204359_at	230435_at					200636_s_at	234347_s_at	232882_at		223687_s_at
227719_at	SMAD9	6.52321	1.16173e-09	217388_s_at	KYNU	7.65791	1.41969e-12		226623_at	239159_at	213221_s_at	1562275_at	230472_at					216511_s_at	201390_s_at	239292_at		235737_at
227839_at	MBD5	6.47472	2.62211e-16	243820_at	LOC401463	7.6375	3.53784e-27		206189_at	239133_at	220586_at	202855_s_at	230482_at					238802_at	211043_s_at	205100_at		206932_at
213912_at	TBC1D30	6.47324	7.73507e-18	226066_at	MITF	7.62509	2.791e-20		209699_x_at	239129_at	205848_at	243177_at	230493_at					243519_at	202528_at	224811_at		209631_s_at
228894_at	LOC253842 /// NR6A1	6.46876	4.86129e-25	206935_at	PCDH8	7.61277	9.77359e-11		243497_at	239128_at	1552430_at	210138_at	230497_at					201832_s_at	227916_x_at	239606_at		204347_at
244133_at	USP49	6.46628	5.54859e-16	239911_at	ONECUT2	7.59784	8.87837e-17		227838_at	239077_at	206159_at	238617_at	230610_at					219961_s_at	241048_at	236279_at		221773_at
239169_at	RDM1	6.45625	6.54767e-17	210095_s_at	IGFBP3	7.57783	1.01422e-09		219738_s_at	239050_s_at	222780_s_at	243657_at	230624_at					227829_at	211518_s_at	213869_x_at		210519_s_at
232911_at	ZFP14	6.45504	3.95054e-22	239611_at	---	7.5693	1.02588e-19		243909_x_at	239046_at	AFFX-PheX-3_at	236796_at	230653_at					202074_s_at	201459_at	225944_at		238909_at
204642_at	S1PR1	6.45109	4.55384e-26	243689_s_at	FRG1B	7.55891	1.61565e-32		242824_at	239043_at	226252_at	242344_at	230664_at					210233_at	212623_at	206984_s_at		213094_at
215220_s_at	TPR	6.43245	1.89397e-09	213030_s_at	PLXNA2	7.54946	1.18847e-34		231980_at	239038_at	243767_at	1556927_at	230764_at					1553125_x_at	228964_at	203510_at		230061_at
232679_at	CTC-523E23.1 /// OTTHUMG00000175768	6.42633	1.95717e-17	215311_at	NTRK3	7.54328	6.7805e-21		205522_at	239034_at	236151_at	211682_x_at	230844_at					203962_s_at	202146_at	1568609_s_at		210587_at
214537_at	HIST1H1D	6.41767	3.19781e-17	242586_at	FSD1L	7.53092	5.2094e-17		1558411_at	239027_at	243632_at	202895_s_at	230863_at					227708_at	220079_s_at	203060_s_at		221729_at
204872_at	TLE4	6.41503	5.19131e-22	226612_at	UBE2QL1	7.48897	1.78021e-18		237727_at	239014_at	1559222_at	205656_at	230865_at					204792_s_at	201168_x_at	234713_x_at		229724_at
227498_at	SOX6	6.41457	8.94186e-09	238512_at	---	7.46547	1.27897e-12		235342_at	239002_at	243077_at	205889_s_at	230942_at					228777_at	213558_at	209213_at		227830_at
239537_at	ST8SIA2	6.4144	6.87183e-13	243150_at	---	7.43609	2.32055e-20		230962_at	238992_at	1557132_at	226425_at	230999_at					238060_s_at	230452_at	223452_s_at		205207_at
224771_at	NAV1	6.4102	1.22773e-23	203868_s_at	VCAM1	7.43414	8.08297e-18		219038_at	238983_at	226114_at	219895_at	231130_at					224372_at	203622_s_at	1552761_at		203373_at
36553_at	ASMTL	6.40982	2.99562e-29	243911_at	---	7.38055	1.84703e-36		230644_at	238975_at	203596_s_at	206432_at	231230_at					1558830_at	241156_at	243409_at		219622_at
211555_s_at	GUCY1B3	6.39703	6.05389e-17	202484_s_at	MBD2	7.36864	1.15082e-22		219825_at	238964_at	AFFX-r2-Bs-phe-M_at	216456_at	231262_at					227148_at	235757_at	209615_s_at		225974_at
206805_at	SEMA3A	6.39464	1.17443e-13	227478_at	SETBP1	7.34295	2.39777e-17		233587_s_at	238956_at	228407_at	243217_at	231361_at					243683_at	217730_at	209670_at		219498_s_at
212593_s_at	MIR4680 /// PDCD4	6.38059	1.96664e-22	212188_at	KCTD12	7.33287	2.76975e-17		213348_at	238952_x_at	205825_at	226303_at	231726_at					204735_at	217297_s_at	1554539_a_at		235033_at
206891_at	ACTN3	6.37958	3.10664e-23	243234_at	TBX3	7.30863	1.23488e-21		239519_at	238937_at	230119_at	221814_at	231731_at					210758_at	226568_at	212859_x_at		225060_at
231262_at	---	6.37299	2.7731e-22	244403_at	CRB1	7.23065	2.43531e-19		204151_x_at	238907_at	226143_at	202863_at	231800_s_at					234943_at	226272_at	208690_s_at		240770_at
244534_at	---	6.37039	4.19574e-22	224964_s_at	GNG2	7.2194	3.12118e-23		221011_s_at	238902_at	243607_at	232878_at	231929_at					232137_at	202675_at	226698_at		201467_s_at
202877_s_at	CD93	6.35283	2.58682e-30	212192_at	KCTD12	7.21782	5.94198e-19		228863_at	238893_at	244726_at	243417_at	231945_at					234250_at	244142_at	237523_at		207717_s_at
227955_s_at	EFNA5	6.33977	1.24019e-15	228233_at	FREM1	7.20617	7.82203e-22		226829_at	238872_at	231157_at	235775_at	232004_at					224617_at	217499_x_at	208892_s_at		203925_at
225240_s_at	MSI2	6.33624	1.15077e-29	243949_at	---	7.2022	2.75882e-31		237802_at	238868_at	243330_at	209506_s_at	232105_at					244688_at	223944_at	218443_s_at		229390_at
209318_x_at	PLAGL1	6.33208	4.61267e-06	207009_at	PHOX2B	7.20201	1.58747e-22		243257_at	238861_at	231259_s_at	203518_at	232238_at					214691_x_at	204587_at	1556597_a_at		206675_s_at
227081_at	DNALI1	6.32688	9.39066e-20	242025_at	---	7.19586	5.9061e-23		215828_at	238860_at	32069_at	216973_s_at	232313_at					1560284_at	226373_at	208637_x_at		1558501_at
235763_at	SLC44A5	6.32495	4.06626e-23	205501_at	PDE10A	7.18346	9.56989e-17		205413_at	238853_at	236893_at	213967_at	232424_at					220818_s_at	219267_at	242286_at		235368_at
AFFX-r2-Bs-phe-M_at	---	6.31825	7.29677e-21	230143_at	RNF165	7.17802	8.01322e-20		206032_at	238839_at	234303_s_at	234081_at	232531_at					233321_x_at	225010_at	213010_at		210347_s_at
214670_at	ZKSCAN1	6.29578	1.76583e-22	223618_at	FMN2	7.14545	1.18849e-25		226641_at	238803_at	228104_at	212096_s_at	232679_at					1564066_at	212640_at	241612_at		205625_s_at
231731_at	OTX2	6.29461	2.28951e-16	229380_at	ILDR2	7.14504	5.49723e-14		227193_at	238791_at	223578_x_at	230261_at	232794_at					236216_at	237377_at	210039_s_at		225911_at
205893_at	NLGN1	6.28759	1.58523e-20	232090_at	DNM3OS	7.12609	1.42843e-11		211000_s_at	238787_at	210303_at	214183_s_at	232911_at					235258_at	223772_s_at	220217_x_at		219564_at
32069_at	N4BP1	6.27657	2.26177e-19	221801_x_at	NEFL	7.12365	6.79003e-21		219250_s_at	238785_at	206157_at	226096_at	233257_at					213569_at	228744_at	1570266_x_at		230490_x_at
219683_at	FZD3	6.26362	7.33178e-20	232073_at	PPFIA2	7.12267	7.83249e-23		220115_s_at	238781_at	1563187_at	227082_at	233327_at					224596_at	205891_at	232835_at		204490_s_at
202869_at	OAS1	6.26341	9.4537e-34	244370_at	KIAA2022	7.09688	1.29139e-18		205876_at	238768_at	204424_s_at	207060_at	233575_s_at					243772_at	204555_s_at	237461_at		213217_at
1556378_a_at	LOC440896	6.26301	1.21996e-17	227235_at	GUCY1A3	7.08203	4.82112e-23		203633_at	238761_at	231230_at	243311_at	233972_s_at					244563_at	219453_at	226750_at		206701_x_at
238681_at	GDPD1	6.24011	1.15555e-22	204273_at	EDNRB	7.07836	7.37995e-11		227289_at	238756_at	227450_at	230412_at	233977_at					202793_at	205076_s_at	213217_at		201300_s_at
229774_at	CXXC4	6.23819	9.43257e-08	1552626_a_at	TMEM163	7.07588	1.25292e-23		1556650_at	238744_at	243627_at	232226_at	234103_at					214953_s_at	209554_at	205379_at		203951_at
219313_at	GRAMD1C	6.22893	3.84604e-13	243967_at	AFF3	7.04117	2.05302e-32		206367_at	238719_at	243185_at	205453_at	234192_s_at					214808_at	221767_x_at	210987_x_at		205529_s_at
212820_at	DMXL2	6.18887	1.23109e-21	205932_s_at	MSX1	7.03076	2.03622e-13		228731_at	238711_s_at	238073_at	202410_x_at	235031_at					215224_at	214660_at	213225_at		231947_at
213106_at	ATP8A1	6.18114	2.94485e-19	AFFX-r2-Ec-bioB-M_at	---	7.01533	3.15455e-31		212328_at	238688_at	243555_at	213592_at	235067_at					235134_at	1555480_a_at	244297_at		241981_at
230664_at	H2BFXP	6.17604	9.80379e-18	1557051_s_at	HOTAIRM1	7.01444	7.09194e-20		1561777_at	238684_at	244076_at	243752_s_at	235150_at					226620_x_at	219525_at	1556739_at		210612_s_at
AFFX-r2-Bs-lys-3_at	---	6.17274	7.94561e-19	220231_at	PPP1R17	7.01375	1.43709e-14		202952_s_at	238681_at	235461_at	230692_at	235183_at					241181_x_at	215148_s_at	1568977_at		219654_at
1554528_at	MAATS1	6.17117	1.19538e-22	226814_at	ADAMTS9	7.00795	1.13086e-12		203924_at	238669_at	1560201_at	239178_at	235274_at					243184_at	212129_at	221530_s_at		204879_at
233575_s_at	TLE4	6.16881	1.37665e-18	226769_at	FIBIN	7.00026	8.36784e-11		231930_at	238659_at	228302_x_at	219747_at	235278_at					227094_at	200615_s_at	202610_s_at		220327_at
1570388_a_at	LOC440896	6.15353	2.94167e-22	204653_at	TFAP2A	6.99072	1.64942e-12		225622_at	238656_at	207943_x_at	225381_at	235344_at					228283_at	211950_at	206756_at		209835_x_at
214046_at	FUT9	6.1509	1.00944e-16	200878_at	EPAS1	6.98791	8.01087e-13		244414_at	238648_at	215164_at	209794_at	235473_at					205964_at	218000_s_at	216581_at		201963_at
241372_at	ZC3H6	6.14892	1.46509e-14	229084_at	CNTN4	6.97876	1.8273e-22		240939_x_at	238646_at	209119_x_at	229127_at	235593_at					201555_at	208178_x_at	32029_at		212681_at
219800_s_at	THNSL1	6.14829	2.18762e-26	235681_at	---	6.97199	1.70313e-25		236141_at	238631_at	215513_at	230547_at	235626_at					236501_at	208614_s_at	235144_at		221805_at
235664_at	---	6.13809	3.26302e-13	243530_at	---	6.96585	2.21767e-34		213150_at	238612_at	243167_at	229667_s_at	235664_at					236115_at	1554894_a_at	1556468_at		213032_at
230653_at	OTTHUMG00000162476 /// RP11-974F13.6	6.134	1.47429e-15	219789_at	NPR3	6.96149	3.03684e-16		202975_s_at	238609_at	204953_at	215448_at	235727_at					203219_s_at	224516_s_at	1568813_at		208286_x_at
1561761_x_at	LOC645513	6.12858	8.07376e-17	223213_s_at	ZHX1	6.9473	3.73928e-20		1563467_at	238601_at	242443_at	210016_at	235729_at					241687_at	231839_at	1562921_at		227140_at
238620_at	OTTHUMG00000176821 /// RP11-846E15.4	6.12767	5.22691e-14	205471_s_at	DACH1	6.9426	6.24933e-08		243306_s_at	238578_at	206022_at	1553613_s_at	235763_at					238087_at	1560639_at	235085_at		204273_at
239515_at	---	6.12107	3.85107e-17	204475_at	MMP1	6.93483	6.21423e-12		215321_at	238566_at	235164_at	1556629_a_at	235765_at					232280_at	214048_at	207853_s_at		229103_at
228720_at	SORCS2	6.12057	7.50183e-22	243875_at	CCDC158	6.9155	1.49955e-23		1563217_at	238552_at	223422_s_at	244745_at	235970_at					230277_at	216685_s_at	208812_x_at		221730_at
223122_s_at	SFRP2	6.11072	2.79062e-24	AFFX-r2-Bs-thr-5_s_at	---	6.915	5.77044e-23		228176_at	238541_at	238571_at	243197_at	236105_at					37425_g_at	226632_at	242753_x_at		217999_s_at
220663_at	IL1RAPL1	6.10936	1.21231e-17	243515_at	---	6.90768	1.02416e-27		243692_at	238536_at	205799_s_at	1555602_a_at	236179_at					233851_s_at	208970_s_at	228802_at		224917_at
224370_s_at	CAPS2	6.09052	2.01511e-12	229953_x_at	LCA5	6.87567	2.46328e-20		227032_at	238521_at	240510_at	204723_at	236270_at					40472_at	243587_x_at	219969_at		216321_s_at
209436_at	SPON1	6.0874	9.9915e-18	212956_at	TBC1D9	6.86736	7.03245e-12		242943_at	238520_at	235438_at	243641_at	236465_at					233248_at	222258_s_at	218717_s_at		216442_x_at
228816_at	ATP6AP1L /// FLJ41309	6.08182	3.58473e-20	227561_at	DDR2	6.86308	4.46077e-17		243316_x_at	238511_at	32032_at	1569788_at	236723_at					230875_s_at	209129_at	219134_at		210495_x_at
1556039_s_at	GPR173	6.07765	2.2548e-23	239537_at	ST8SIA2	6.85368	5.04529e-16		1556444_a_at	238504_at	205646_s_at	210232_at	237096_at					221653_x_at	236327_at	203147_s_at		225227_at
229679_at	C12orf76	6.06214	6.97051e-18	206071_s_at	EPHA3	6.81075	8.45982e-18		219179_at	238492_at	233240_at	225809_at	237301_at					240616_at	240277_at	208941_s_at		219773_at
204913_s_at	SOX11	6.06186	1.88278e-22	232286_at	---	6.80701	5.18181e-21		243649_at	238491_at	210341_at	202437_s_at	237322_at					201531_at	220966_x_at	208700_s_at		201739_at
207002_s_at	PLAGL1	6.05691	1.41613e-06	244797_at	---	6.798	1.19622e-24		220595_at	238490_at	232313_at	218899_s_at	237413_at					238951_at	218112_at	202697_at		239823_at
213222_at	PLCB1	6.03819	6.57591e-22	232113_at	---	6.782	6.86416e-07		241986_at	238488_at	219732_at	206404_at	237435_at					208306_x_at	205034_at	225889_at		212192_at
226325_at	ADSSL1	6.03463	4.42921e-22	213056_at	FRMD4B	6.77758	3.84004e-16		205431_s_at	238485_at	243940_at	209793_at	237449_at					210327_s_at	238607_at	225618_at		226905_at
204743_at	TAGLN3	6.03106	9.28882e-17	209198_s_at	SYT11	6.77178	2.27303e-19		214295_at	238484_s_at	243059_at	241703_at	237885_at					219208_at	215789_s_at	230263_s_at		230630_at
213056_at	FRMD4B	6.01109	1.34163e-12	204722_at	SCN3B	6.76245	5.11461e-27		238447_at	238476_at	205280_at	243371_at	238009_at					206074_s_at	214225_at	1569484_s_at		209369_at
201708_s_at	NIPSNAP1	5.99149	8.20607e-17	243647_at	---	6.75518	2.93287e-31		222853_at	238475_at	230561_s_at	203910_at	238029_s_at					202853_s_at	201887_at	220333_at		210058_at
204042_at	WASF3	5.97752	8.19866e-28	243884_at	TEX26	6.72525	5.52899e-38		223672_at	238472_at	213960_at	239738_at	238114_at					220627_at	212833_at	212686_at		1554283_at
216399_s_at	SCAPER	5.95998	1.65954e-15	204359_at	FLRT2 /// LOC100506718	6.72164	6.84818e-13		223340_at	238466_at	243175_at	213241_at	238117_at					208703_s_at	239017_at	209147_s_at		1552736_a_at
205710_at	LRP2	5.9585	8.8789e-17	1562275_at	---	6.67101	1.63646e-13		209197_at	238458_at	218309_at	220462_at	238129_s_at					214117_s_at	226421_at	235033_at		225626_at
228718_at	ZNF44	5.95379	4.12174e-18	202855_s_at	SLC16A3	6.65983	6.00016e-30		228790_at	238456_at	213273_at	236031_x_at	238154_at					227686_at	221471_at	200634_at		205626_s_at
235278_at	MACROD2	5.94843	1.92168e-16	243177_at	---	6.63925	7.01998e-31		230311_s_at	238455_at	226122_at	219054_at	238318_at					222890_at	225331_at	219911_s_at		215076_s_at
206332_s_at	IFI16	5.93168	1.98125e-09	210138_at	RGS20	6.63916	1.26178e-18		228260_at	238442_at	238116_at	205383_s_at	238440_at					214636_at	202437_s_at	203180_at		224480_s_at
229327_s_at	---	5.92583	2.74776e-11	238617_at	KIF26B	6.63564	3.03892e-17		235803_at	238441_at	216086_at	225056_at	238472_at					209663_s_at	1555392_at	207860_at		217728_at
1566557_at	BAIAP2-AS1	5.91609	2.43167e-19	243657_at	---	6.6338	3.65527e-34		1556989_at	238440_at	223374_s_at	207290_at	238483_at					232230_at	218731_s_at	206528_at		226333_at
238129_s_at	FZD2	5.911	4.66306e-20	236796_at	---	6.63151	9.6367e-24		224851_at	238420_at	221958_s_at	233865_at	238484_s_at					204472_at	219920_s_at	243198_at		211719_x_at
227510_x_at	MALAT1	5.90872	1.28567e-12	242344_at	GABRB2	6.63101	1.9326e-17		235976_at	238383_at	243781_at	1563494_at	238533_at					223649_s_at	207057_at	1552670_a_at		209290_s_at
201295_s_at	WSB1	5.89508	8.8224e-13	1556927_at	KCNK10	6.62427	9.35508e-20		235457_at	238369_s_at	1558122_s_at	1569652_at	238620_at					1570534_a_at	244472_at	204426_at		221898_at
212358_at	CLIP3	5.89393	1.68123e-20	211682_x_at	UGT2B28	6.61901	1.47931e-14		209466_x_at	238360_s_at	226989_at	1569385_s_at	238681_at					243849_at	202486_at	218084_x_at		242767_at
227478_at	SETBP1	5.89239	5.9212e-13	202895_s_at	SIRPA	6.61668	4.73693e-34		206965_at	238356_at	232424_at	243547_at	238727_at					230348_at	208961_s_at	219545_at		201744_s_at
203264_s_at	ARHGEF9	5.88571	9.31562e-28	205656_at	PCDH17	6.61058	3.96821e-22		204931_at	238349_at	213169_at	222760_at	238810_at					204257_at	208836_at	209277_at		219465_at
209617_s_at	CTNND2	5.87501	1.20039e-23	205889_s_at	JAKMIP2	6.60937	5.50809e-24		232481_s_at	238327_at	224722_at	220666_at	238861_at					217436_x_at	230930_at	242993_at		209758_s_at
229244_at	LSAMP	5.8748	1.29463e-20	226425_at	CLIP4	6.59893	4.53962e-19		240425_x_at	238318_at	235031_at	219106_s_at	238878_at					203335_at	218398_at	219155_at		227314_at
1552575_a_at	C6orf141	5.86926	1.41032e-13	219895_at	TMEM255A	6.58832	3.94856e-22		213182_x_at	238315_s_at	230418_s_at	233944_at	239024_at					224345_x_at	242241_x_at	226912_at		201012_at
243940_at	TSHZ2	5.83585	5.37346e-20	206432_at	HAS2	6.57833	1.27673e-11		213844_at	238270_x_at	243748_at	234101_at	239082_at					220621_at	223814_at	208916_at		225799_at
221878_at	C2orf68	5.83044	1.57465e-21	216456_at	---	6.57492	2.08953e-22		1552742_at	238240_at	243194_at	226806_s_at	239169_at					202422_s_at	226817_at	1555653_at		222450_at
201009_s_at	LOC101060503 /// TXNIP	5.82739	1.77944e-12	1558387_at	UG0898H09	6.56485	1.06405e-22		213425_at	238229_at	222918_at	209459_s_at	239278_at					209958_s_at	235984_at	203020_at		210427_x_at
227809_at	ZC3H6	5.80743	1.18211e-22	243217_at	---	6.56456	8.24479e-30		214628_at	238227_at	242710_at	226250_at	239295_at					222452_s_at	201152_s_at	205218_at		237206_at
219338_s_at	LRRC49	5.80129	1.78837e-25	226303_at	PGM5	6.55501	3.27049e-18		228943_at	238204_at	215429_s_at	236095_at	239515_at					202752_x_at	219098_at	211668_s_at		201590_x_at
225921_at	NIN	5.77636	3.01033e-19	221814_at	GPR124	6.55116	2.58638e-16		243994_at	238154_at	227499_at	231776_at	239682_at					236150_at	226913_s_at	223666_at		1552487_a_at
230999_at	---	5.77607	6.20008e-19	202863_at	SP100	6.53299	2.14849e-31		236705_at	238151_at	209618_at	219463_at	239711_at					224874_at	210170_at	243926_at		233085_s_at
AFFX-LysX-3_at	---	5.76026	1.37145e-23	232878_at	NR2F2-AS1	6.51047	2.11697e-16		243802_at	238135_at	206238_s_at	237356_at	239725_at					223591_at	220104_at	229088_at		204983_s_at
229649_at	NRXN3	5.75429	9.96741e-18	243417_at	ZADH2	6.51046	2.46255e-22		210139_s_at	238129_s_at	204731_at	223315_at	239903_at					204639_at	202352_s_at	1553639_a_at		224169_at
214790_at	SENP6	5.7488	2.14611e-19	235355_at	CSRNP3	6.5017	1.15722e-14		240216_at	238128_at	1554715_at	204338_s_at	239951_at					213579_s_at	1554708_s_at	236451_at		201468_s_at
209726_at	CA11	5.74325	2.11205e-16	235775_at	TMTC2	6.50106	3.53567e-20		234190_at	238122_at	1557430_at	221558_s_at	240592_at					223122_s_at	223586_at	203837_at		217997_at
229090_at	ZEB1-AS1	5.73882	6.97855e-13	209506_s_at	NR2F1	6.47705	6.08469e-14		239723_at	238119_at	1558476_at	231867_at	241017_at					1553411_s_at	218188_s_at	211697_x_at		204271_s_at
210220_at	FZD2	5.73348	1.04372e-21	203518_at	LYST	6.45558	1.77358e-24		1568920_at	238118_s_at	243778_at	230010_at	241372_at					213946_s_at	224400_s_at	225972_at		200660_at
239295_at	SRSF12	5.72593	3.42275e-26	216973_s_at	HOXB7	6.43876	2.25027e-16		225016_at	238117_at	228919_at	211653_x_at	241469_at					221911_at	223515_s_at	223449_at		234986_at
210875_s_at	LOC100996668 /// ZEB1	5.72475	1.01022e-08	213967_at	RALYL	6.40834	2.44484e-17		209598_at	238114_at	214597_at	213790_at	241700_at					239752_at	1568838_at	202274_at		1561331_at
244092_at	ZRANB3	5.72397	1.61815e-19	234081_at	---	6.39381	3.66731e-22		221760_at	238109_at	231130_at	243520_x_at	241801_at					212459_x_at	1558662_s_at	220637_at		205132_at
243406_at	TMCO5B	5.71013	8.64235e-30	227719_at	SMAD9	6.38826	9.78708e-12		243047_at	238096_at	203029_s_at	243611_at	241835_at					1552521_a_at	229553_at	234986_at		206091_at
1561985_at	C14orf39	5.70138	3.14912e-13	212096_s_at	MTUS1	6.38607	1.05938e-19		209897_s_at	238081_at	243485_at	223810_at	241953_at					209819_at	238133_at	230423_at		204790_at
235727_at	KLHL28	5.70032	1.37512e-17	230261_at	ST8SIA4	6.38482	2.87823e-24		214265_at	238076_at	228724_at	203640_at	241991_at					223885_at	223209_s_at	202771_at		205547_s_at
230418_s_at	GALNT16	5.68819	3.86194e-21	214183_s_at	TKTL1	6.36855	1.7881e-18		235182_at	238075_at	228088_at	234269_at	242054_s_at					37549_g_at	238738_at	213664_at		222872_x_at
225526_at	MKLN1	5.68368	1.42039e-22	226096_at	FNDC5	6.34218	7.96779e-25		221730_at	238059_at	229944_at	221234_s_at	242064_at					221927_s_at	1559940_s_at	218468_s_at		1555878_at
242120_at	USP49	5.66839	1.71777e-21	227082_at	---	6.33281	4.76175e-12		225144_at	238051_x_at	226691_at	223214_s_at	242120_at					212315_s_at	227252_at	227627_at		221667_s_at
203697_at	FRZB	5.66354	5.38518e-11	207060_at	EN2	6.3305	2.55664e-18		205338_s_at	238039_at	240004_at	243853_at	242352_at					1553979_at	212181_s_at	227492_at		41577_at
214745_at	PLCH1	5.66353	1.2132e-22	243311_at	DEFB132	6.32818	1.99853e-31		207261_at	238037_at	238727_at	1559901_s_at	242766_at					202891_at	201584_s_at	232639_at		229357_at
227132_at	ZNF706	5.66289	7.09547e-20	230412_at	NPAS3	6.31776	2.99978e-14		206167_s_at	238030_at	235143_at	228185_at	243907_at					240404_at	209196_at	233305_at		224833_at
229160_at	MUM1L1	5.65737	5.53056e-10	235795_at	PAX6	6.31006	4.94574e-10		223557_s_at	237936_at	228949_at	214811_at	243908_at					211528_x_at	218121_at	214544_s_at		203234_at
235970_at	LCORL	5.65315	3.25362e-20	232226_at	LRRC4C	6.29908	5.93555e-24		232272_at	237885_at	1552506_at	222108_at	243929_at					244227_at	200600_at	210715_s_at		204348_s_at
213913_s_at	TBC1D30	5.64825	1.81125e-16	205453_at	HOXB2	6.2869	1.90494e-23		225612_s_at	237857_at	229881_at	224970_at	243940_at					211600_at	201068_s_at	234944_s_at		217996_at
65472_at	C2orf68	5.63063	2.69157e-20	202410_x_at	IGF2 /// INS-IGF2	6.2705	7.54355e-16		218718_at	237856_at	230403_at	243481_at	244014_x_at					224841_x_at	201475_x_at	232667_at		227177_at
228999_at	CHD2 /// LOC100507217	5.62735	7.88298e-20	213592_at	APLNR	6.24517	7.05912e-11		238871_at	237803_x_at	237884_x_at	1555929_s_at	244092_at					239757_at	223774_at	219255_x_at		201170_s_at
208359_s_at	KCNJ4	5.62602	5.54334e-19	243752_s_at	CYTH3	6.24131	4.74977e-25		202265_at	237741_at	1561763_at	244655_at	244133_at					1555114_at	203411_s_at	203320_at		216405_at
232305_at	HMGCLL1	5.62313	3.05814e-19	230692_at	LOC157503	6.22531	1.1207e-19		224321_at	237734_s_at	212249_at	212195_at	244534_at					230467_at	219864_s_at	219271_at		232191_at
230610_at	---	5.61811	2.50335e-27	239178_at	FGF9	6.20712	2.27346e-17		229430_at	237725_x_at	220173_at	229014_at	244660_at					209677_at	220789_s_at	240349_at		204222_s_at
213996_at	YPEL1	5.61419	5.20657e-25	219747_at	NDNF	6.20526	1.59838e-25		242496_at	237681_at	226615_at	225544_at	32069_at					1563043_at	220237_at	1555165_a_at		212464_s_at
203961_at	NEBL	5.60721	6.30141e-14	225381_at	MIR100HG	6.19753	5.12845e-06		213768_s_at	237633_at	206178_at	233364_s_at	36553_at					205805_s_at	224839_s_at	223611_s_at		203180_at
238810_at	RFX3	5.60435	8.33592e-13	227762_at	---	6.19592	4.91183e-19		242457_at	237627_at	232238_at	244876_at	37590_g_at					226733_at	213802_at	212501_at		209406_at
202833_s_at	SERPINA1	5.59368	1.86622e-30	209794_at	SRGAP3	6.18915	1.84901e-26		212233_at	237591_at	243945_at	1557122_s_at	65472_at					203509_at	238914_at	201161_s_at		212473_s_at
205814_at	GRM3	5.57536	2.82049e-16	229127_at	JAM2	6.18441	1.64027e-21		220392_at	237553_at	226831_at	243279_at	AFFX-DapX-3_at					232421_at	234106_s_at	209496_at		209211_at
235593_at	ZEB2	5.56601	7.45445e-13	230547_at	KCNC1	6.18257	7.99008e-24		232668_at	237516_at	210015_s_at	230861_at	AFFX-DapX-5_at					238066_at	201573_s_at	242554_at		204726_at
224030_s_at	FAM115A	5.55963	6.53185e-17	229667_s_at	HOXB8	6.17699	1.17853e-16		214087_s_at	237475_x_at	226625_at	225571_at	AFFX-DapX-M_at					231955_s_at	226609_at	205925_s_at		228827_at
241835_at	---	5.54578	1.41049e-13	203697_at	FRZB	6.15489	4.81893e-14		227282_at	237470_at	239833_at	223204_at	AFFX-r2-Bs-dap-3_at					212978_at	235738_at	218966_at		202430_s_at
226934_at	CPSF6	5.54449	7.09866e-22	215448_at	---	6.14932	8.92312e-25		219049_at	237449_at	227509_x_at	207102_at	AFFX-r2-Bs-dap-5_at					204279_at	225288_at	232191_at		212014_x_at
210306_at	L3MBTL1	5.54064	2.21117e-14	210016_at	MYT1L	6.14632	2.70453e-16		222005_s_at	237448_at	222161_at	219454_at	AFFX-r2-Bs-dap-M_at					223432_at	202296_s_at	231775_at		223631_s_at
204860_s_at	LOC101060527 /// NAIP	5.54042	3.09668e-16	235494_at	LSAMP	6.13953	1.55558e-21		1561956_at	237435_at	227996_at	227401_at	AFFX-r2-Bs-lys-3_at					210986_s_at	214096_s_at	213553_x_at		200916_at
226856_at	MUSTN1 /// TMEM110-MUSTN1	5.53908	1.38998e-12	1553613_s_at	FOXC1	6.13516	1.07343e-19		219534_x_at	237400_at	228044_at	220574_at	AFFX-r2-Bs-lys-5_at					227817_at	206183_s_at	219740_at		225342_at
207012_at	MMP16	5.53806	4.52345e-11	1556629_a_at	SNAP25	6.11874	6.82324e-23		1561135_at	237330_at	243972_at	1553171_x_at	AFFX-r2-Bs-phe-3_at					201224_s_at	207816_at	214853_s_at		203939_at
230942_at	CMTM5	5.52997	4.09553e-21	244745_at	RERG	6.11635	1.3992e-11		232793_at	237322_at	223755_at	240385_at	AFFX-r2-Bs-phe-M_at					200894_s_at	200001_at	1564911_at		204694_at
213904_at	OTTHUMG00000175466 /// RP11-526J3.3	5.5217	1.18374e-15	243197_at	---	6.11295	3.11796e-33		239499_at	237304_at	1556695_a_at	203845_at	AFFX-r2-Bs-thr-3_s_at					239473_x_at	224747_at	219380_x_at		213503_x_at
236723_at	---	5.51349	1.88496e-16	1555602_a_at	ELAVL3	6.11095	3.31133e-23		236307_at	237301_at	229288_at	229004_at	AFFX-ThrX-3_at					241293_x_at	205239_at	239209_at		1552390_a_at
227448_at	ARGLU1	5.51337	6.69677e-16	204723_at	SCN3B	6.10998	2.42406e-21		205609_at	237262_at	241700_at	243418_at						213283_s_at	221374_at	1557810_at		219073_s_at
222008_at	COL9A1	5.51285	1.0079e-23	205883_at	ZBTB16	6.1023	4.57602e-20		203333_at	237247_at	242447_at	243241_at						223458_at	222411_s_at	242843_at		236519_at
238440_at	CLYBL	5.50904	1.6139e-20	243641_at	---	6.09953	1.62239e-27		244420_at	237246_at	234977_at	243415_at						211431_s_at	236407_at	242889_x_at		217966_s_at
242766_at	AP001347.6 /// OTTHUMG00000074260	5.48683	2.40483e-19	1569788_at	ST8SIA1	6.09665	1.11202e-22		209610_s_at	237245_at	243265_at	215629_s_at						1552295_a_at	214833_at	226202_at		206801_at
212991_at	FBXO9	5.48602	3.76852e-19	210232_at	CDC42	6.09644	8.55124e-20		243362_s_at	237240_at	1555352_at	229463_at						231120_x_at	212957_s_at	226145_s_at		213764_s_at
240592_at	LCORL	5.4845	4.81022e-20	225809_at	PARM1	6.0855	1.33663e-14		239809_at	237236_x_at	235562_at	226189_at						241466_at	224657_at	243729_at		227862_at
235626_at	CAMK1D	5.48132	1.09783e-20	202437_s_at	CYP1B1	6.07625	8.61234e-17		212921_at	237215_s_at	243984_at	226864_at						201127_s_at	203252_at	207115_x_at		238018_at
223121_s_at	SFRP2	5.4655	3.10501e-22	218899_s_at	BAALC	6.07466	8.82457e-24		243812_at	237135_at	223577_x_at	215119_at						1567256_at	216840_s_at	203814_s_at		202720_at
203476_at	TPBG	5.44374	2.65667e-10	235017_s_at	CSRNP3	6.05736	1.12289e-16		230902_at	237096_at	205933_at	202554_s_at						225162_at	227335_at	229952_at		211796_s_at
228993_s_at	BBIP1	5.44165	2.0656e-22	206404_at	FGF9	6.03954	2.21731e-22		207173_x_at	237094_at	1554530_at	204135_at						232263_at	227198_at	204679_at		202627_s_at
202888_s_at	ANPEP	5.43728	5.33283e-17	209793_at	GRIA1	6.00429	1.93792e-17		235652_at	237089_at	219197_s_at	239678_at						220937_s_at	1559096_x_at	210448_s_at		227727_at
37590_g_at	OTTHUMG00000172032 /// RP11-617F23.1	5.43386	8.90258e-17	241703_at	RUNDC3B	6.00073	6.05262e-15		220794_at	237075_at	231898_x_at	212990_at						1552330_at	215921_at	218541_s_at		206424_at
1554314_at	C6orf141	5.42553	8.65943e-11	243371_at	---	5.98216	2.32693e-28		232478_at	237054_at	238021_s_at	230144_at						242835_s_at	239283_at	1570422_at		243818_at
204036_at	LPAR1	5.42395	1.22765e-11	203910_at	ARHGAP29	5.95952	1.54861e-11		243429_at	237044_s_at	228950_s_at	238625_at						214339_s_at	200709_at	233503_at		228109_at
219506_at	C1orf54	5.42393	2.14672e-23	239738_at	DACH2	5.94732	1.44081e-19		242738_s_at	237041_x_at	1553614_a_at	204465_s_at						223837_at	202929_s_at	226129_at		202912_at
227494_at	NR6A1	5.42181	4.3948e-28	213241_at	PLXNC1	5.93316	4.96865e-15		242051_at	237040_at	231681_x_at	1555471_a_at						209477_at	231396_s_at	208308_s_at		226136_at
1569372_at	LOC100507194	5.42052	7.07353e-14	220462_at	CSRNP3	5.91601	1.30112e-15		223366_at	236990_at	230904_at	243932_at						241180_at	204529_s_at	203936_s_at		231766_s_at
222963_s_at	IL1RAPL1	5.39618	7.18996e-20	236031_x_at	FREM1	5.90707	4.01673e-23		228390_at	236958_at	229383_at	222654_at						225007_at	211241_at	228937_at		219942_at
235183_at	---	5.393	4.40494e-16	219054_at	NPR3	5.89647	2.64277e-14		210755_at	236957_at	243597_at	1569661_at						203296_s_at	212057_at	233634_at		203304_at
206197_at	NME5	5.38807	5.22743e-18	224797_at	ARRDC3	5.89543	1.00013e-19		226939_at	236953_s_at	222797_at	232935_at						219786_at	213144_at	222496_s_at		201839_s_at
210631_at	NF1	5.38188	5.47158e-14	205383_s_at	ZBTB20	5.87294	2.43997e-20		1556826_s_at	236929_at	228573_at	1555938_x_at						226918_at	241371_at	220010_at		203913_s_at
222171_s_at	PKNOX2	5.38118	1.63922e-11	229092_at	NR2F2	5.86624	4.10023e-10		222159_at	236920_at	243310_at	204918_s_at						226396_at	205324_s_at	1568781_at		221035_s_at
203293_s_at	LMAN1	5.36744	7.56197e-16	225056_at	SIPA1L2	5.85307	3.00597e-14		1553169_at	236918_s_at	230088_at	227624_at						1564067_x_at	205044_at	241199_x_at		221378_at
223578_x_at	LOC100996467	5.36139	2.36008e-15	207290_at	PLXNA2	5.84402	5.06449e-30		208427_s_at	236917_at	1567284_at	214961_at						243646_at	1570151_at	202497_x_at		222449_at
204396_s_at	GRK5	5.34683	2.32188e-15	233865_at	NPAS3	5.84086	1.4929e-20		235079_at	236916_at	241044_x_at	213832_at						223411_at	200846_s_at	201110_s_at		237552_at
227728_at	PPM1A	5.33559	1.26595e-15	1563494_at	---	5.8333	6.54673e-17		218656_s_at	236915_at	1566269_at	233249_at						243394_at	216471_x_at	214857_at		227379_at
201294_s_at	WSB1	5.33382	9.30626e-13	1569652_at	MLLT3	5.76593	3.22621e-15		216894_x_at	236885_at	243979_at	229530_at						218953_s_at	217168_s_at	1561331_at		201195_s_at
235150_at	SESN3	5.32827	1.90212e-11	1569385_s_at	TET2	5.73717	2.44772e-26		240432_x_at	236832_at	1565844_at	215303_at						209536_s_at	223220_s_at	1569847_at		204517_at
229953_x_at	LCA5	5.32595	3.20231e-15	243547_at	LINC00921 /// ZNF263	5.72401	2.8339e-25		212327_at	236824_at	204860_s_at	243204_at						223193_x_at	219199_at	229830_at		212750_at
238472_at	FBXO9	5.3213	6.00422e-16	222760_at	ZNF703	5.71466	1.13504e-23		243896_at	236818_at	238620_at	1557797_a_at						243263_at	208818_s_at	1552263_at		1556128_a_at
242352_at	NIPBL	5.30068	1.5962e-06	220666_at	---	5.70533	3.10655e-17		219695_at	236817_at	241620_at	226448_at						1556327_a_at	217845_x_at	228123_s_at		1557636_a_at
235344_at	PPM1A	5.29707	5.81076e-14	204642_at	S1PR1	5.70206	3.75308e-28		212611_at	236815_at	1560023_x_at	225575_at						215313_x_at	214602_at	231781_s_at		207558_s_at
229201_at	---	5.29236	2.29359e-16	219106_s_at	KLHL41	5.70062	1.06291e-10		220413_at	236814_at	229163_at	1562440_at						205532_s_at	200736_s_at	205328_at		229978_at
223119_s_at	USP47	5.29152	1.46487e-16	233944_at	---	5.69699	1.80458e-18		239765_at	236813_at	233193_x_at	1556371_at						217876_at	203243_s_at	230466_s_at		236420_s_at
229815_at	TMEM161B-AS1	5.2846	5.17636e-10	209840_s_at	LRRN3	5.69339	2.32651e-07		226101_at	236804_at	242186_x_at	237939_at						221551_x_at	243021_at	218276_s_at		244867_at
216623_x_at	TOX3	5.28392	3.24859e-22	234101_at	---	5.67653	7.8347e-20		219791_s_at	236777_at	214256_at	217452_s_at						220942_x_at	219149_x_at	207890_s_at		219497_s_at
209291_at	ID4	5.27666	1.52168e-14	226806_s_at	NFIA	5.67585	1.49917e-14		232327_at	236768_at	237842_at	229300_at						231142_at	221865_at	239072_at		213943_at
214774_x_at	TOX3	5.27352	1.1972e-20	209459_s_at	ABAT	5.6466	6.91662e-20		1561123_at	236747_at	243421_at	219501_at						219359_at	213247_at	229899_s_at		1563357_at
239682_at	---	5.26382	1.85939e-16	226250_at	---	5.63825	1.85004e-17		203231_s_at	236734_at	222249_at	203595_s_at						203894_at	203700_s_at	215342_s_at		221935_s_at
212843_at	NCAM1	5.26316	3.22337e-15	236095_at	NTRK2	5.6373	8.89213e-17		225202_at	236723_at	237314_at	204471_at						1568593_a_at	244414_at	41037_at		219466_s_at
227870_at	IGDCC4	5.26229	5.52696e-23	204105_s_at	NRCAM	5.62238	4.97028e-21		230130_at	236698_at	226675_s_at	207542_s_at						210727_at	217962_at	207037_at		227399_at
237096_at	---	5.26091	4.3463e-20	231776_at	EOMES	5.6131	1.8736e-11		201860_s_at	236665_at	208664_s_at	243665_s_at						243845_at	217832_at	243626_at		201005_at
AFFX-r2-Bs-lys-5_at	---	5.25185	1.42712e-18	219463_at	LAMP5	5.59356	2.67025e-13		241586_at	236641_at	243850_at	236453_at						243523_at	221641_s_at	1557688_at		237461_at
228476_at	KIAA1407	5.24464	2.79687e-22	237356_at	---	5.588	5.4867e-22		205820_s_at	236636_at	223444_at	203708_at						236058_at	1559023_a_at	208851_s_at		222891_s_at
1559789_a_at	ZNF781	5.24399	2.24668e-26	223315_at	NTN4	5.57774	5.48721e-17		223182_s_at	236635_at	235118_at	216518_at						205027_s_at	214062_x_at	214240_at		1569023_a_at
214451_at	TFAP2B	5.24043	7.93683e-05	1559789_a_at	ZNF781	5.57102	2.37367e-30		243114_at	236623_at	241469_at	202436_s_at						1561102_at	222651_s_at	238296_at		219935_at
238533_at	EPHA7	5.23701	1.62549e-05	204338_s_at	RGS4	5.54588	8.31307e-12		205496_at	236594_at	216059_at	243040_at						1567443_x_at	201791_s_at	219259_at		210809_s_at
1554029_a_at	TTC37	5.23384	4.39971e-07	235018_at	CSRNP3	5.54109	6.87898e-14		203423_at	236574_at	230645_at	205934_at						223360_at	1553995_a_at	1556166_x_at		232254_at
230624_at	SLC25A27	5.22919	1.9906e-21	221558_s_at	LEF1	5.52883	2.04312e-09		203325_s_at	236564_at	243892_at	226623_at						209140_x_at	209577_at	229223_at		202660_at
235729_at	ZNF514	5.22389	2.23496e-18	228582_x_at	MALAT1	5.52746	6.4479e-10		200795_at	236563_at	244783_at	243268_at						238111_at	204283_at	219517_at		206026_s_at
234103_at	KCNT2	5.2223	6.59791e-12	231867_at	TENM2	5.52678	3.78318e-14		238603_at	236562_at	1560705_at	228170_at						228097_at	225748_at	213160_at		230356_at
236270_at	NFATC4	5.22209	3.87243e-21	214723_x_at	ANKRD36	5.52658	2.26874e-13		242093_at	236560_at	243427_at	206189_at						228290_at	206176_at	239823_at		242814_at
230435_at	FAM228B	5.21954	7.19805e-14	230010_at	SRRM4	5.50735	3.06146e-23		228618_at	236553_at	243460_at	209699_x_at						201160_s_at	233613_x_at	235245_at		201163_s_at
231130_at	FKBP7	5.21763	2.81448e-12	211653_x_at	AKR1C2 /// LOC101060798	5.50068	1.01572e-15		207871_s_at	236540_at	202803_s_at	243497_at						206698_at	237157_at	243750_x_at		210002_at
210721_s_at	PAK7	5.2147	3.87049e-12	213790_at	ADAM12	5.4978	1.35218e-19		221805_at	236520_at	1553306_at	227838_at						1554098_at	217279_x_at	210010_s_at		243221_at
221884_at	MECOM	5.20643	9.27189e-07	243520_x_at	ADAM30	5.49702	2.64983e-34		220496_at	236516_at	1559340_at	219738_s_at						226434_at	220030_at	233803_s_at		207761_s_at
1555719_a_at	MAATS1	5.20491	1.6171e-21	243611_at	MICALCL	5.49056	1.80923e-15		215045_at	236513_at	225990_at							244743_x_at	208885_at	222339_x_at		217967_s_at
224823_at	MYLK	5.20058	5.72549e-25	223810_at	KLHL1	5.48049	3.12803e-16		223393_s_at	236498_s_at	219671_at							1561856_at	222701_s_at	230903_s_at		226142_at
1558143_a_at	BCL2L11	5.19966	2.75909e-22	203640_at	MBNL2	5.47225	3.18946e-09		221168_at	236494_x_at	215849_x_at							202686_s_at	1568619_s_at	202625_at		227475_at
212785_s_at	LARP7	5.19678	2.83621e-27	234269_at	---	5.44695	8.44482e-17		239884_at	236485_at	207951_at							234575_at	212324_s_at	202790_at		226498_at
219696_at	DENND1B	5.18646	1.99449e-12	221234_s_at	BACH2	5.44678	1.34952e-14		220898_at	236480_at	224559_at							212998_x_at	209273_s_at	230746_s_at		223204_at
1555363_s_at	LINC00663	5.18139	1.43261e-13	223214_s_at	ZHX1	5.44459	2.24199e-18		215767_at	236468_at	209692_at							213773_x_at	209719_x_at	228370_at		228153_at
1569311_at	---	5.17512	3.38766e-20	227049_at	ZADH2	5.44306	1.31309e-11		212922_s_at	236456_at	216512_s_at							230723_at	239105_at	212589_at		203872_at
238117_at	PPOX	5.1694	9.70428e-15	243853_at	---	5.43659	1.88864e-31		236308_at	236448_at	202885_s_at							235024_at	216652_s_at	1565772_at		209277_at
228812_at	---	5.16939	8.66054e-20	1559901_s_at	LINC00478	5.43271	1.08843e-23		1558401_at	236417_at	230668_at							1556248_at	227486_at	243372_at		226497_s_at
230844_at	LOC440934	5.16868	8.7346e-17	228185_at	ZNF25	5.42875	1.63671e-16		239624_at	236411_at	229327_s_at							211778_s_at	222549_at	243931_at		225664_at
204993_at	GNAZ	5.15036	2.47343e-24	214811_at	RIMBP2	5.413	3.97744e-18		207154_at	236362_at	238105_x_at							214468_at	238666_at	244352_at		236313_at
227368_at	---	5.14682	3.14005e-19	222108_at	AMIGO2	5.40784	1.64856e-08		243032_at	236359_at	1568981_at							225931_s_at	225260_s_at	232165_at		200872_at
214460_at	LSAMP	5.13765	4.14706e-22	224970_at	NFIA	5.39549	1.40529e-15		229498_at	236350_at	214762_at							1553740_a_at	235337_at	244139_s_at		220108_at
244419_at	FRZB	5.13159	1.53939e-11	243481_at	RHOJ	5.39089	3.46949e-21		203855_at	236340_at	243831_at							212694_s_at	218266_s_at	1554576_a_at		209651_at
1567101_at	---	5.13042	1.2493e-11	1555929_s_at	---	5.3849	3.70544e-16		233799_at	236337_at	215698_at							206857_s_at	217795_s_at	225164_s_at		209278_s_at
224184_s_at	BOC	5.12541	3.3178e-13	244655_at	LOC100507311	5.38396	1.59404e-15		214956_at	236302_at	235593_at							237591_at	206919_at	205924_at		241510_at
208345_s_at	POU3F1	5.12497	8.95503e-20	212195_at	IL6ST	5.3559	5.78981e-17		229228_at	236299_at	213912_at							201641_at	219129_s_at	217966_s_at		202628_s_at
227370_at	FAM171B	5.10893	1.17275e-18	229014_at	NR2F1-AS1	5.34938	8.55636e-17		223654_s_at	236297_at	244117_at							214835_s_at	222455_s_at	205309_at		203065_s_at
206157_at	PTX3	5.10142	7.00715e-10	225544_at	TBX3	5.34679	1.53374e-17		1560225_at	236292_at	202841_x_at							238584_at	202826_at	1555323_at		212063_at
226113_at	ZNF436	5.09597	3.77763e-20	1558678_s_at	MALAT1	5.34601	6.67135e-11		224847_at	236286_at	243678_at							210514_x_at	204844_at	210937_s_at		203323_at
226016_at	CD47	5.09406	4.11816e-16	233364_s_at	---	5.32514	6.35801e-07		224976_at	236270_at	227347_x_at							201613_s_at	220671_at	224169_at		209723_at
222777_s_at	WHSC1	5.09236	2.64741e-23	244876_at	---	5.30774	3.14399e-15		216054_x_at	236267_at	212468_at							221580_s_at	212907_at	207180_s_at		214240_at
227049_at	ZADH2	5.09043	5.40941e-09	1557122_s_at	GABRB2	5.30613	3.47891e-23		209806_at	236261_at	204915_s_at							232220_at	231175_at	210253_at		212097_at
205257_s_at	AMPH	5.08864	4.79091e-18	243279_at	---	5.30422	7.21153e-22		226743_at	236255_at	243440_at							218517_at	222316_at	227314_at		220184_at
204811_s_at	CACNA2D2	5.07194	1.63996e-24	230861_at	DKFZP434L187	5.2991	2.6186e-23		1557155_a_at	236236_at	242532_at							243355_at	230081_at	241912_at		237974_at
243464_at	---	5.0677	3.73237e-23	225571_at	LIFR	5.29655	4.75541e-15		204607_at	236224_at	212240_s_at							209337_at	230503_at	214285_at		227971_at
243673_at	---	5.05536	5.60037e-17	223204_at	FAM198B	5.2957	3.30809e-06		226907_at	236219_at	230086_at							243026_x_at	209100_at	228205_at		203324_s_at
202219_at	SLC6A8	5.055	1.09235e-20	214376_at	OTTHUMG00000176279 /// RP13-514E23.1	5.29086	1.73572e-17		218793_s_at	236204_at	1553023_a_at							238448_at	236611_at	203341_at		202274_at
1560021_at	---	5.05412	2.22095e-21	207102_at	AKR1D1	5.28664	4.23453e-10		231786_at	236202_at	236231_at							232760_at	227419_x_at	236313_at		206291_at
229141_at	SFT2D3 /// WDR33	5.05207	1.64907e-20	209436_at	SPON1	5.28615	2.1883e-19		243089_at	236197_at	237459_at							1570227_at	201146_at	1568978_s_at		206268_at
209982_s_at	NRXN2	5.04156	3.97869e-16	219454_at	EGFL6	5.28163	3.0403e-10		205311_at	236196_at	207459_x_at							243624_at	243866_x_at	220448_at		209875_s_at
220117_at	ZNF385D	5.03724	2.81149e-17	227401_at	IL17D	5.27993	5.51474e-25		213438_at	236178_at	222371_at							212761_at	209262_s_at	227379_at		206012_at
215143_at	DPY19L2P2	5.02915	3.43338e-11	220574_at	SEMA6D	5.27778	3.95677e-26		240625_at	236165_at	210049_at							1569241_a_at	202397_at	200831_s_at
229084_at	CNTN4	5.02464	1.7914e-16	1553171_x_at	LRRN4	5.2722	6.08606e-12		229125_at	236164_at	1566664_at							1561918_at	207988_s_at	221489_s_at
239024_at	ZNF148	5.02457	1.09482e-10	240385_at	---	5.26722	2.79522e-17		237269_at	236160_at	243139_at							203099_s_at	200067_x_at	243166_at
239711_at	ADAL	5.01946	2.24161e-22	203845_at	KAT2B	5.26185	1.05297e-13		218353_at	236158_at	233883_at							217649_at	218219_s_at	238513_at
226114_at	ZNF436	5.01269	2.90711e-19	229004_at	ADAMTS15	5.25922	1.17099e-22		217824_at	236146_at	210221_at							208810_at	230650_at	228989_at
237435_at	---	5.01249	1.63079e-06	243418_at	---	5.25696	1.1548e-22		229072_at	236125_at	242876_at							239231_at	204778_x_at	205048_s_at
231800_s_at	DMRT3	5.0124	6.82723e-09	243241_at	CTD-2311B13.7 /// OTTHUMG00000170514	5.24159	5.65691e-25		207233_s_at	236120_at	1561561_x_at							207949_s_at	206312_at	202662_s_at
228412_at	LOC643072	5.01124	5.71674e-19	243415_at	---	5.24106	5.80594e-28		216048_s_at	236104_at	227524_at							1565641_at	210802_s_at	235293_at
223493_at	FBXO4	5.00962	9.37697e-17	215629_s_at	DLEU2 /// DLEU2L	5.22015	9.93475e-20		241764_at	236081_at	238985_at							228523_at	239577_at	202839_s_at
237885_at	SOX21-AS1	5.00954	8.98212e-17	205143_at	NCAN	5.21842	7.19854e-15		224975_at	236059_at	230593_at							1552607_at	1564166_s_at	1559561_at
235274_at	---	5.00174	1.86545e-18	229463_at	NTRK2	5.20862	3.08842e-18		223869_at	236048_at	243100_at							1569157_s_at	221514_at	207644_at
227497_at	SOX6	4.9938	6.73154e-12	226189_at	ITGB8	5.20486	8.74876e-21		238605_at	236046_at	225921_at							230979_at	202958_at	228153_at
223708_at	C1QTNF4	4.98645	3.98507e-20	226864_at	PKIA	5.18764	6.53068e-23		215446_s_at	236032_at	243494_at							1552634_a_at	212071_s_at	238729_x_at
45288_at	ABHD6	4.97841	1.85708e-23	215119_at	MYO16	5.18579	6.99549e-28		205080_at	236030_at	234176_at							218986_s_at	241353_s_at	1558279_a_at
215108_x_at	TOX3	4.97682	2.3483e-21	202554_s_at	GSTM3	5.18271	6.6313e-15		1559283_a_at	236026_at	231899_at							1555736_a_at	212248_at	218775_s_at
219871_at	FLJ13197	4.97664	2.00744e-12	204135_at	FILIP1L	5.18094	9.12878e-18		202202_s_at	236004_at	230400_s_at							242312_x_at	222173_s_at	242731_x_at
1552347_at	CRYZL1	4.9731	1.4994e-19	239678_at	---	5.1809	8.3585e-20		209911_x_at	235980_at	216323_x_at							232017_at	239908_at	236021_at
219831_at	CDKL3	4.97275	6.9363e-20	212990_at	SYNJ1	5.18064	2.6132e-16		1566166_at	235971_at	228344_s_at							238479_at	223180_s_at	236019_at
223875_s_at	EPC1	4.97128	2.63953e-25	230144_at	GRIA3	5.17865	1.08414e-20		1561657_at	235960_at	206197_at							1570515_a_at	201141_at	217354_s_at
212979_s_at	FAM115A /// LOC100294033	4.97098	6.59957e-15	238625_at	C1orf168	5.17302	1.48576e-10		212810_s_at	235956_at	204602_at							212959_s_at	226848_at	219932_at
210962_s_at	AKAP9	4.96664	1.95086e-23	204465_s_at	INA	5.17263	4.64425e-18		230622_at	235953_at	228981_at							241475_at	214452_at	213447_at
209848_s_at	PMEL	4.96628	3.72908e-16	1555471_a_at	FMN2	5.16733	9.11553e-21		202878_s_at	235947_at	244660_at							228415_at	215931_s_at	229139_at
205330_at	MN1	4.95659	1.22906e-10	243932_at	---	5.16266	5.57216e-33		213939_s_at	235944_at	237413_at							229568_at	235467_s_at	1566195_at
232293_at	LCORL	4.95567	5.29858e-17	222654_at	IMPAD1	5.16257	2.96421e-19		1553611_s_at	235913_at	220722_s_at							202022_at	201175_at	220391_at
201056_at	GOLGB1	4.94827	6.80324e-24	1569661_at	NPAS3	5.16234	6.62815e-18		244846_at	235904_at	231386_at							1553799_at	218470_at	230356_at
214036_at	EFNA5	4.94732	1.96847e-14	232935_at	---	5.1623	1.59766e-16		203304_at	235893_at	235193_at							201315_x_at	226353_at	226282_at
228184_at	DISP1	4.94381	7.56018e-23	1555938_x_at	VIM	5.15596	4.31523e-17		203888_at	235886_at	215769_at							204487_s_at	227027_at	1552787_at
236163_at	LIX1	4.94375	4.82544e-11	204918_s_at	MLLT3	5.14329	2.36416e-14		243919_at	235850_at	1557433_at							229155_at	223989_s_at	211456_x_at
226499_at	NRARP	4.93377	1.97294e-19	227624_at	TET2	5.14222	1.73902e-19		206194_at	235846_at	230932_at							241782_at	1557522_x_at	1556165_at
1554479_a_at	CARD8	4.92612	2.75244e-17	214961_at	MTUS2	5.14115	1.25469e-19		213385_at	235845_at	204246_s_at							1553027_a_at	201369_s_at	203298_s_at
220223_at	ATAD5	4.90913	5.29881e-15	222783_s_at	SMOC1	5.13885	1.60969e-19		228751_at	235840_at	240014_at							243531_at	218025_s_at	204579_at
221654_s_at	USP3	4.90763	1.08389e-27	213832_at	KCND3	5.13622	1.9927e-22		243793_at	235831_at	223168_at							209081_s_at	241936_x_at	206268_at
241652_x_at	LIN7A	4.90249	2.09005e-16	231735_s_at	LOC100996467 /// MALAT1	5.13045	1.13378e-09		201174_s_at	235830_at	1554472_a_at							226187_at	210949_s_at	202868_s_at
230869_at	FAM155A	4.89788	9.31077e-20	233249_at	LOC100507073	5.1302	6.36383e-22		222651_s_at	235828_at	243791_at							1566901_at	212246_at	243437_at
236513_at	---	4.89675	1.35222e-21	229530_at	GUCY1A3	5.12244	7.94018e-20		226822_at	235825_at	214537_at							1555716_a_at	225582_at	216770_at
2028_s_at	E2F1	4.89673	6.05893e-33	215303_at	DCLK1	5.11766	4.10232e-16		233496_s_at	235815_at	202629_at							211899_s_at	244546_at	203148_s_at
230963_at	EMX2OS	4.89622	1.47636e-25	243204_at	---	5.10222	3.12138e-36		235666_at	235791_x_at	1556696_s_at							243953_at	202083_s_at	218162_at
204776_at	THBS4	4.8932	3.09855e-22	1557797_a_at	---	5.10141	1.02034e-18		210881_s_at	235765_at	1556039_s_at							203739_at	201674_s_at	214606_at
229034_at	SOBP	4.89235	7.73431e-15	226448_at	FAM89A /// MIR1182	5.09646	3.3795e-17		237305_at	235763_at	236163_at							203528_at	229006_at	232181_at
242358_at	RASSF8-AS1	4.8913	5.89825e-15	227812_at	TNFRSF19	5.08843	7.92963e-11		243211_at	235762_at	231967_at							205082_s_at	206626_x_at	1553874_a_at
214933_at	CACNA1A	4.89074	9.81904e-19	225575_at	LIFR	5.07935	1.01579e-19		1556682_s_at	235729_at	222784_at							233753_at	207532_at	229978_at
1561969_at	ZPLD1	4.88718	2.97035e-13	1562440_at	MAP3K13	5.07305	4.07749e-20		228062_at	235725_at	232075_at							201944_at	220512_at	60474_at
1560023_x_at	---	4.8855	8.93591e-20	1556371_at	OLIG3	5.0705	9.71293e-12		242807_at	235720_at	214809_at							211163_s_at	212378_at	219949_at
227572_at	USP30	4.88263	3.35193e-17	237939_at	EPHA5	5.06627	1.9029e-17		210762_s_at	235716_at	232717_at							1560094_at	201231_s_at	204867_at
217498_at	---	4.8805	2.5264e-18	217452_s_at	B3GALT2	5.06482	1.33551e-16		244062_at	235709_at	206609_at							1554062_at	215765_at	221016_s_at
220576_at	PGAP1	4.87	2.90605e-14	229300_at	RAB3C	5.06124	3.66532e-16		243456_at	235704_at	243262_at							213892_s_at	200606_at	225660_at
230421_at	ZNF879	4.85954	6.85897e-20	219501_at	ENOX1	5.06108	2.75923e-22		214577_at	235702_at	234748_x_at							241386_at	225639_at	219622_at
208966_x_at	IFI16	4.85576	1.08674e-07	203595_s_at	IFIT5	5.06078	1.25733e-16		243580_at	235698_at	230653_at							209900_s_at	208864_s_at	58994_at
227982_at	SEPSECS	4.84452	7.07079e-18	204471_at	GAP43	5.05589	8.51445e-18		243510_at	235697_at	242476_at							1554885_a_at	212041_at	243489_at
222787_s_at	TMEM106B	4.84272	2.18392e-10	207542_s_at	AQP1	5.05382	1.02059e-10		1558295_a_at	235696_at	236750_at							242054_s_at	223093_at	220658_s_at
217862_at	PIAS1	4.83345	2.38115e-16	243665_s_at	---	5.05169	2.7472e-28		243190_at	235694_at	228032_s_at							211865_s_at	1555962_at	211055_s_at
235456_at	---	4.83177	6.78932e-10	236453_at	---	5.0501	2.04116e-24		221541_at	235684_s_at	216676_x_at							201801_s_at	206382_s_at	206541_at
231960_at	BRWD1	4.83024	2.44937e-19	203708_at	PDE4B	5.04939	1.84493e-10		211429_s_at	235683_at	203817_at							243897_at	227502_at	210026_s_at
242762_s_at	FAM171B	4.82994	7.00509e-12	216518_at	---	5.04835	5.41676e-21		1568597_at	235677_at	213845_at							1562099_at	202005_at	58916_at
229351_at	USP49	4.82831	3.38895e-25	202436_s_at	CYP1B1	5.04104	3.76565e-18		231798_at	235664_at	207443_at							227372_s_at	233274_at	203991_s_at
1555606_a_at	GDPD1	4.82507	2.98657e-22	243040_at	---	5.03977	1.89539e-23		213742_at	235654_at	234901_at							229202_at	227920_at	1554795_a_at
1569385_s_at	TET2	4.82482	2.46306e-21	205934_at	PLCL1	5.03872	2.75412e-20		243319_at	235653_s_at	238963_at							232533_at	204416_x_at	236606_at
212930_at	ATP2B1	4.81934	1.16339e-13	226623_at	PHYHIPL	5.03571	8.15562e-19		208063_s_at	235648_at	1558924_s_at							201422_at	223308_s_at	223658_at
205501_at	PDE10A	4.819	4.71339e-11	243268_at	PATE2	5.03471	3.91127e-27		231220_at	235645_at	243732_at							243480_at	220898_at	243618_s_at
209996_x_at	PCM1	4.81783	9.28805e-16	228170_at	OLIG1	5.03192	3.45815e-19		218888_s_at	235643_at	226532_at							204000_at	242069_at	212590_at
235775_at	TMTC2	4.81708	1.29693e-14	206189_at	UNC5C	5.03154	9.09945e-12		218516_s_at	235640_at	223118_s_at							231470_at	205172_x_at	1555015_a_at
233814_at	EFNA5	4.81242	1.64051e-14	209699_x_at	AKR1C2 /// LOC101060798	5.02916	1.36359e-16		206281_at	235639_at	235876_at							212805_at	205992_s_at	232164_s_at
242208_at	ZNF37BP	4.81088	2.00853e-21	243497_at	CTD-2621I17.8 /// OTTHUMG00000183286	5.02264	4.44106e-26		229218_at	235635_at	218974_at							243329_at	201489_at	225822_at
205698_s_at	MAP2K6	4.81086	2.05485e-27	244419_at	FRZB	5.01392	8.34536e-14		231227_at	235634_at	235561_at							223642_at	223880_x_at	221935_s_at
241620_at	SMCHD1	4.80908	4.31382e-15	227838_at	UNC5C	5.0126	6.37527e-19		206228_at	235626_at	235841_at							225009_at	244364_at	1555231_a_at
226533_at	HINT3	4.80409	8.38969e-12	232305_at	HMGCLL1	5.00846	3.77896e-21		AFFX-TrpnX-5_at	235612_at	239296_at							1553850_at	205421_at	203083_at
209871_s_at	APBA2	4.79707	1.29968e-16	219738_s_at	PCDH9	5.00323	2.68483e-15		203642_s_at	235611_at	220735_s_at							212142_at	210458_s_at	1554283_at
244008_at	PARP8	4.79397	1.34221e-10	243909_x_at	GUSBP4	4.99574	1.65799e-26		205475_at	235603_at	237146_at							221611_s_at	219050_s_at	219885_at
235556_at	CREBRF	4.7919	7.34402e-09	242824_at	---	4.98985	1.25619e-17		225163_at	235600_at	229244_at							243902_at	221741_s_at	243679_at
227351_at	C16orf52 /// LOC101060634	4.78988	7.58305e-26	218559_s_at	MAFB	4.9864	3.83184e-12		212724_at	235597_s_at	244014_x_at							1560741_at	211300_s_at	225816_at
1562342_at	---	4.78559	1.84976e-16	231980_at	DOK6	4.97329	3.16407e-19		214981_at	235588_at	220302_at							229372_at	218105_s_at	1554256_a_at
222797_at	DPYSL5	4.78497	5.18196e-22	205522_at	HOXD4	4.94928	2.10491e-12		237007_at	235587_at	240339_at							211276_at	212160_at	202499_s_at
232038_at	C6orf170	4.78113	2.43782e-15	1558411_at	EGFEM1P	4.94672	2.56181e-16		230302_at	235577_at	203037_s_at							243780_at	222666_s_at	217967_s_at
203153_at	IFIT1	4.77486	7.04546e-09	237727_at	---	4.94314	6.2246e-21		227297_at	235569_at	221333_at							243929_at	241696_at	231736_x_at
205406_s_at	SPA17	4.7722	1.0929e-15	218048_at	COMMD3	4.93944	1.84192e-19		242138_at	235564_at	241017_at							233934_at	213102_at	1564413_at
223213_s_at	ZHX1	4.77186	5.16523e-14	209946_at	VEGFC	4.93823	4.11715e-14		229816_at	235560_at	235655_at							205205_at	229069_at	206751_s_at
207103_at	KCND2	4.76527	2.43022e-13	235308_at	ZBTB20	4.93776	4.01954e-16		231001_at	235555_at	205198_s_at							243178_at	200990_at	209307_at
238115_at	DNAJC18	4.76058	1.20549e-16	204457_s_at	GAS1	4.93485	1.22659e-17		202669_s_at	235545_at	1562630_at							203992_s_at	223120_at	239148_at
207729_at	CDH9	4.75907	3.5918e-15	235342_at	SPOCK3	4.93405	5.11982e-12		233606_at	235529_x_at	240636_at							AFFX-DapX-5_at	201760_s_at	214022_s_at
230821_at	ZNF148	4.75571	5.20463e-13	211737_x_at	PTN	4.9321	8.87115e-15		1555935_s_at	235527_at	229610_at							206062_at	209836_x_at	219551_at
224216_at	---	4.74451	4.42625e-12	243905_at	LINC00944	4.92621	3.67683e-31		227705_at	235520_at	235905_at							215783_s_at	203108_at	210058_at
211219_s_at	LHX2	4.73884	1.32988e-10	213601_at	ARHGAP19 /// SLIT1	4.92552	2.44316e-17		235987_at	235507_at	230022_at							236826_at	244054_at	208386_x_at
228529_at	NAA38	4.73744	9.50102e-12	243254_at	HIVEP2	4.91601	4.1657e-21		232997_at	235506_at	1556951_at							235084_x_at	213455_at	228865_at
205430_at	BMP5	4.73066	2.32875e-06	230962_at	DCLK1	4.90501	5.95144e-17		216870_x_at	235502_at	204036_at							216604_s_at	1552477_a_at	243712_at
226972_s_at	CCDC136	4.72667	8.22155e-28	219038_at	MORC4	4.90408	1.28765e-16		242789_at	235475_at	215383_x_at							217767_at	206155_at	206358_at
230561_s_at	KANSL1L	4.72316	3.92614e-14	230644_at	LRFN5	4.89327	4.11331e-12		204719_at	235473_at	204914_s_at							216598_s_at	223076_s_at	201601_x_at
235876_at	TMEM218	4.72141	1.90128e-21	219825_at	CYP26B1	4.89189	2.33564e-12		231936_at	235470_at	208488_s_at							202829_s_at	231808_at	226485_at
244132_x_at	ZNF518A	4.71672	3.85781e-14	232856_at	LRRC55	4.88692	1.34371e-17		209398_at	235435_at	209348_s_at							206429_at	229826_at	240770_at
225855_at	EPB41L5	4.71178	4.60105e-17	238533_at	EPHA7	4.87486	1.4113e-06		229580_at	235429_at	232794_at							227319_at	223405_at	213629_x_at
36554_at	ASMTL	4.69875	2.6485e-23	226113_at	ZNF436	4.87297	8.61015e-23		219993_at	235428_at	233099_at							202810_at	217551_at	51158_at
235111_at	LSAMP	4.6981	8.70588e-20	233587_s_at	SIPA1L2	4.86568	3.97684e-12		201341_at	235425_at	227977_at							242615_at	243171_at	205479_s_at
1552506_at	CRB2	4.69672	1.86106e-24	206343_s_at	NRG1	4.8618	4.12136e-13		238176_at	235408_x_at	243708_at							222490_at	215631_s_at	238263_at
209172_s_at	CENPF	4.69176	4.23631e-17	213348_at	CDKN1C	4.85958	1.73404e-22		205493_s_at	235391_at	229124_at							243404_at	208688_x_at	206683_at
232878_at	NR2F2-AS1	4.68117	3.56875e-11	209465_x_at	PTN	4.85915	2.42565e-15		239952_at	235388_at	1570120_at							204836_at	238280_at	230269_at
227721_at	CPAMD8	4.67526	1.27244e-29	213424_at	KIAA0895	4.85803	7.75858e-12		232449_at	235369_at	239828_at							211721_s_at	213302_at	210612_s_at
243390_at	---	4.66498	1.1616e-13	239519_at	---	4.85202	3.72754e-20		233713_at	235366_at	226856_at							242751_at	222874_s_at	210174_at
241506_at	---	4.65407	6.06699e-10	233257_at	---	4.85187	1.3724e-11		202708_s_at	235365_at	214078_at							227271_at	233073_at	218035_s_at
222863_at	ZBTB10	4.65272	2.48064e-15	204151_x_at	AKR1C1	4.85018	5.55087e-17		237828_at	235362_at	211131_s_at							209623_at	231852_at	209448_at
1554638_at	ZFYVE16	4.65042	3.07491e-16	221011_s_at	LBH	4.8479	1.89921e-18		238133_at	235354_s_at	228108_at							227350_at	1556616_a_at	242338_at
1553998_at	DMRTC1 /// DMRTC1B	4.64741	3.45118e-13	228863_at	PCDH17	4.8477	4.85816e-18		229193_at	235347_at	230187_s_at							216226_at	208626_s_at	227827_at
205902_at	KCNN3	4.63853	6.85931e-22	226829_at	AFAP1L2	4.84594	6.79954e-15		233279_at	235344_at	215130_s_at							243462_s_at	242157_at	223541_at
225221_at	ZKSCAN1	4.63655	2.65164e-21	237802_at	XKR4	4.84192	3.81606e-15		228850_s_at	235324_at	218613_at							206002_at	225776_at	1556012_at
202935_s_at	SOX9	4.63276	2.51676e-08	243257_at	---	4.84037	3.89263e-31		243652_at	235320_at	1557070_at							225864_at	209103_s_at	208699_x_at
207068_at	ZFP37	4.63163	1.72793e-16	215828_at	---	4.8242	5.7842e-24		203929_s_at	235315_at	243826_at							206116_s_at	200647_x_at	239973_at
235634_at	PURG	4.63104	2.37424e-15	205413_at	MPPED2	4.81933	4.36801e-12		228128_x_at	235309_at	209733_at							207850_at	223151_at	239994_at
210867_at	CNOT4	4.61774	1.91424e-18	206032_at	DSC3	4.81353	6.17853e-10		211568_at	235304_at	204114_at							213070_at	231397_at	222071_s_at
237411_at	ADAMTS6	4.61604	1.14155e-09	226641_at	ANKRD44	4.8129	2.15514e-20		205168_at	235301_at	1561099_at							230698_at	225033_at	243252_at
229441_at	PRSS23	4.61571	7.14592e-18	1554507_at	NAALAD2	4.80694	8.85642e-13		201426_s_at	235294_at	211507_s_at							219546_at	1562098_at	242057_at
1555112_a_at	CCDC181	4.61418	6.11037e-18	241506_at	---	4.80577	1.80228e-12		224218_s_at	235288_at	230865_at							243507_s_at	240928_at	203650_at
243884_at	TEX26	4.61232	1.75415e-30	227193_at	SLC30A4	4.80571	6.90973e-20		1553622_a_at	235286_at	213362_at							1552977_a_at	217716_s_at	218338_at
229163_at	CAMK2N1	4.60677	2.31471e-21	211000_s_at	IL6ST	4.79905	3.97165e-11		220133_at	235283_at	1569854_at							209693_at	212298_at	220238_s_at
243619_at	FGFR1OP2	4.60443	3.69159e-13	1558170_at	---	4.79772	2.48751e-21		232903_at	235278_at	223493_at							211057_at	217520_x_at	216526_x_at
234284_at	GNG8	4.60239	4.95548e-22	219250_s_at	FLRT3	4.79363	5.87269e-09		229744_at	235274_at	221834_at							226631_at	244826_at	220108_at
213353_at	ABCA5	4.6001	1.22044e-16	220115_s_at	CDH10	4.79315	1.14771e-11		223059_s_at	235242_at	1554147_s_at							235422_at	1564837_at	241897_at
205151_s_at	TRIL	4.59891	1.184e-15	1553998_at	DMRTC1 /// DMRTC1B	4.77846	4.22847e-16		231558_at	235240_at	241953_at							224175_s_at	209190_s_at	1554020_at
229641_at	CCBE1	4.59314	3.63132e-14	205876_at	LIFR	4.77103	1.15818e-16		221348_at	235226_at	239082_at							42361_g_at	266_s_at	228754_at
212976_at	LRRC8B	4.59068	4.49422e-16	222871_at	KLHDC8A	4.7705	1.26042e-19		243401_at	235216_at	236123_at							1564155_x_at	218696_at	210846_x_at
226207_at	RILPL1	4.58995	2.43852e-21	203633_at	CPT1A	4.76108	2.7779e-24		206730_at	235189_at	237684_at							213172_at	201328_at	202912_at
237936_at	---	4.58936	2.02116e-17	227289_at	PCDH17	4.7571	9.43932e-18		222566_at	235183_at	1570087_at							1553741_at	210740_s_at	210050_at
235166_at	ZNF148	4.58519	6.01479e-17	209617_s_at	CTNND2	4.75196	1.18919e-24		241961_at	235172_at	241426_at							238822_at	202310_s_at	213280_at
238441_at	PRKAA2	4.58486	8.45296e-14	203698_s_at	FRZB	4.74997	9.84156e-11		214415_at	235162_at	243794_at							218983_at	210609_s_at	201578_at
223924_at	TTC25	4.57858	4.32313e-21	213183_s_at	CDKN1C	4.73591	6.34392e-20		219213_at	235159_at	216153_x_at							1555801_s_at	230820_at	202525_at
209590_at	BMP7	4.57755	1.08962e-11	1556650_at	---	4.72883	2.2372e-20		239273_s_at	235151_at	222297_x_at							227494_at	200670_at	242321_at
238504_at	C6orf57	4.57338	2.33323e-22	206367_at	REN	4.72618	2.51363e-10		243993_at	235150_at	222382_x_at							203474_at	208625_s_at	201487_at
216563_at	ANKRD12	4.57232	1.3368e-20	228731_at	GUCY1A2	4.72561	9.11902e-16		224344_at	235146_at	235273_at							1565951_s_at	208012_x_at	1559697_a_at
203881_s_at	DMD	4.56485	1.9743e-14	212328_at	LIMCH1	4.72284	1.04806e-16		236290_at	235136_at	206140_at							231925_at	226378_s_at	227862_at
220022_at	ZNF334	4.56485	3.36134e-26	1561777_at	---	4.72058	5.5936e-18		204159_at	235135_at	1558894_a_at							1559059_s_at	232270_at	219863_at
AFFX-r2-Bs-lys-M_at	---	4.56344	2.89433e-15	202952_s_at	ADAM12	4.72048	7.59321e-19		235486_at	235134_at	212839_s_at							209160_at	225019_at	228051_at
227082_at	---	4.55968	8.7379e-08	203924_at	GSTA1	4.71934	5.98745e-11		215059_at	235132_at	233546_at							1555167_s_at	203828_s_at	1554001_at
225123_at	SESN3	4.55705	1.12335e-20	243373_at	---	4.71537	3.71064e-29		222270_at	235123_at	243137_at							230807_at	237105_at	215011_at
226096_at	FNDC5	4.55667	2.04999e-18	231930_at	ELMOD1 /// LOC643923	4.71182	1.20226e-19		222967_at	235112_at	206557_at							226878_at	214695_at	228952_at
239715_at	---	4.55567	7.00267e-13	225622_at	PAG1	4.71141	1.34524e-17		229245_at	235090_at	208662_s_at							223258_s_at	215178_x_at	209306_s_at
222778_s_at	WHSC1	4.5445	1.46914e-16	244414_at	---	4.71107	8.68039e-12		243287_s_at	235076_at	215131_at							223211_at	201824_at	202822_at
226571_s_at	PTPRS	4.5437	5.87779e-24	240939_x_at	---	4.69779	1.23176e-17		229057_at	235067_at	238955_at							208791_at	1556111_s_at	203705_s_at
1553192_at	ZNF441	4.54289	5.3756e-13	236141_at	NBLA00301	4.69538	4.98076e-11		205103_at	235064_s_at	1570314_at							228396_at	213101_s_at	1555742_at
219372_at	IFT81	4.53528	2.92457e-23	213150_at	HOXA10	4.69308	6.32565e-10		230026_at	235063_at	240831_at							225545_at	214243_s_at	244264_at
206404_at	FGF9	4.53516	1.41367e-16	202975_s_at	RHOBTB3	4.68972	2.5987e-14		244107_at	235024_at	1563532_at							241633_x_at	218634_at	201522_x_at
228354_at	MORN4	4.53017	9.60114e-21	1563467_at	---	4.68722	2.40374e-10		206033_s_at	235021_at	243869_at							219681_s_at	218358_at	1555963_x_at
235564_at	ZNF117	4.52985	4.68925e-19	243601_at	LOC285957	4.68539	1.52732e-28		202709_at	235009_at	1566837_at							223786_at	1553169_at	204875_s_at
206363_at	MAF	4.5297	9.1763e-15	243306_s_at	GCC1	4.68157	2.93356e-22		213397_x_at	235007_at	241365_at							1557167_at	224903_at	202886_s_at
243644_at	OTTHUMG00000169422 /// RP11-350F4.2	4.52909	2.41814e-21	215321_at	RUNDC3B	4.67915	1.35465e-12		226777_at	235004_at	235616_at							242201_at	1560031_at	1569023_a_at
1563209_a_at	MACROD2	4.52568	3.60949e-16	1563217_at	---	4.66958	1.99891e-15		238532_at	234998_at	222831_at							223976_at	223790_at	242814_at
243441_at	HOXB7	4.52163	7.62355e-16	229638_at	IRX3	4.66948	1.97021e-29		205112_at	234995_at	211006_s_at							239988_at	226755_at	208190_s_at
211094_s_at	NF1	4.52128	1.17227e-12	228176_at	S1PR3	4.6684	2.42473e-09		209570_s_at	234993_at	226397_s_at							243906_at	209939_x_at	232001_at
235635_at	ARHGAP5	4.52071	9.88206e-14	236179_at	CDH11	4.6663	1.76282e-06		203074_at	234992_x_at	219663_s_at							244865_at	201471_s_at	228600_x_at
1552388_at	FLJ30901	4.51957	1.77133e-17	243692_at	GATA4	4.66254	7.01634e-22		225782_at	234990_at	213683_at							206117_at	236193_at	220714_at
221558_s_at	LEF1	4.51871	1.79786e-06	243908_at	---	4.65225	1.19741e-13		205747_at	234937_x_at	208499_s_at							1560604_at	242981_at	244533_at
221213_s_at	ZNF280D	4.51716	1.34366e-17	227032_at	PLXNA2	4.65127	1.60339e-27		204260_at	234936_s_at	202843_at							205268_s_at	209574_s_at	229485_x_at
63305_at	PKNOX2	4.51551	1.2805e-13	230610_at	---	4.64903	1.43263e-28		243038_at	234934_at	230113_at							229497_at	1555730_a_at	212999_x_at
227626_at	PAQR8	4.51461	7.75034e-17	218976_at	DNAJC12	4.63605	9.73024e-12		241542_at	234929_s_at	238244_at							1554703_at	207275_s_at	1566968_at
221683_s_at	CEP290	4.51431	3.67066e-08	242943_at	ST8SIA4	4.62412	4.94889e-20		235874_at	234919_s_at	207016_s_at							213600_at	217373_x_at	205480_s_at
235904_at	UGT3A1	4.51267	2.34711e-11	243316_x_at	VPS26A	4.62254	6.27923e-22		203185_at	234894_at	225717_at							204043_at	1556212_x_at	32062_at
207957_s_at	PRKCB	4.50766	2.80551e-17	224215_s_at	DLL1	4.62059	4.10267e-12		210319_x_at	234837_at	228469_at							221555_x_at	203579_s_at	208456_s_at
AFFX-PheX-M_at	---	4.50379	1.38256e-18	1556444_a_at	LOC100288310	4.6177	2.97235e-23		212095_s_at	234828_at	215992_s_at							218697_at	217287_s_at	227180_at
1555106_a_at	CTDSPL2	4.49942	2.02321e-11	219179_at	DACT1	4.61714	2.11422e-06		232932_at	234759_at	231364_at							1553705_a_at	202543_s_at	210524_x_at
241365_at	SATB1	4.49861	1.54275e-10	243649_at	FBXO7	4.60692	4.68083e-19		206427_s_at	234747_at	201826_s_at							227718_at	206299_at	38037_at
201565_s_at	ID2	4.49634	4.6146e-22	220595_at	PDZRN4	4.60225	3.20388e-19		242405_at	234736_at	226898_s_at							242376_at	219528_s_at	243356_at
1569940_at	SLC6A16	4.49541	3.80071e-12	241698_at	RFTN2	4.59896	3.27717e-11		AFFX-ThrX-5_at	234726_s_at	1566768_at							201976_s_at	219745_at	216490_x_at
228749_at	ZDBF2	4.495	4.53976e-19	234105_at	---	4.59787	4.34046e-11		1568603_at	234642_at	202342_s_at							1555447_at	1557820_at	218764_at
229053_at	SYT17	4.49491	1.9264e-11	241986_at	BMPER	4.59633	1.5426e-12		206045_s_at	234637_at	243039_at							228560_at	209154_at	1569287_at
235470_at	NAA38	4.49274	9.28046e-25	229346_at	NES	4.59421	1.49988e-10		236335_at	234568_at	206513_at							1555562_a_at	218897_at	237145_at
235408_x_at	ZNF117	4.49082	1.41358e-20	201340_s_at	ENC1	4.59239	2.33004e-09		219181_at	234562_x_at	236856_x_at							205961_s_at	203233_at	225974_at
229234_at	ZC3H12B	4.48573	2.87511e-21	205431_s_at	BMP5	4.59044	8.60111e-12		225996_at	234485_at	243775_at							220198_s_at	1555976_s_at	221974_at
1560500_at	---	4.48317	5.50944e-20	214295_at	KIAA0485	4.58885	9.34712e-18		236577_at	234394_at	238877_at							208165_s_at	213501_at	206091_at
222890_at	CCDC113	4.47623	4.8565e-23	238447_at	RBMS3	4.58298	7.58354e-07		201278_at	234339_s_at	230005_at							209922_at	221090_s_at	224252_s_at
225956_at	CREBRF	4.47275	9.78957e-11	222853_at	FLRT3	4.58042	8.73981e-09		210121_at	234328_at	237706_at							223729_at	225611_at	208891_at
240269_at	---	4.46563	8.44382e-14	223672_at	SGIP1	4.57305	6.4303e-20		244181_at	234301_s_at	224105_x_at							211909_x_at	229942_at	209803_s_at
1560738_at	---	4.46481	1.53551e-13	243700_x_at	FAM47A	4.57104	1.43067e-34		226461_at	234285_at	243861_at							219557_s_at	220765_s_at	243985_at
238466_at	---	4.45472	6.1976e-17	223340_at	ATL1	4.56773	1.07399e-19		239118_at	234270_at	1557852_at							233110_s_at	206645_s_at	202085_at
241473_at	---	4.45329	3.73394e-10	205737_at	KCNQ2	4.54946	5.07816e-18		226084_at	234194_at	232659_at							205083_at	209771_x_at	201005_at
241745_at	LOC100507557	4.45236	7.55568e-10	1562194_at	---	4.54918	1.07441e-16		216005_at	234192_s_at	232269_x_at							202715_at	217761_at	226498_at
214058_at	MYCL1	4.44658	1.04273e-21	209197_at	SYT11	4.54793	2.11451e-15		229642_at	234178_at	217671_at							202876_s_at	235113_at	219959_at
222541_at	RSF1	4.42181	5.98151e-23	205433_at	BCHE	4.54401	1.3133e-10		204612_at	234168_at	234299_s_at							243097_x_at	215707_s_at	215719_x_at
206208_at	CA4	4.41811	3.44379e-16	228790_at	FAM110B	4.53936	1.92921e-20		206191_at	234103_at	207407_x_at							226107_at	219361_s_at	243950_at
206843_at	CRYBA4	4.4169	1.90073e-17	1554872_a_at	HMGCLL1	4.53932	3.68446e-26		1568604_a_at	234073_at	215339_at							220779_at	240479_at	222033_s_at
206588_at	DAZL	4.41236	5.60817e-16	230311_s_at	PRDM6	4.539	1.78427e-15		221973_at	234023_s_at	220957_at							225973_at	206510_at	225871_at
226397_s_at	---	4.40521	5.8538e-19	228260_at	ELAVL2	4.53873	4.84258e-16		205563_at	233995_at	243448_at							220817_at	213577_at	209488_s_at
242186_x_at	LPHN3	4.40039	2.26455e-11	232125_at	---	4.53487	3.1567e-13		241560_at	233972_s_at	1569472_s_at							222459_at	222234_s_at	239350_at
236520_at	---	4.39751	3.41596e-15	235803_at	---	4.53188	2.06602e-13		205130_at	233963_at	220528_at							220675_s_at	207992_s_at	209772_s_at
206808_at	HNRNPA3P1	4.39104	3.3934e-33	1556989_at	---	4.53027	3.83135e-13		47550_at	233898_s_at	240968_at							243567_at	219662_at	222662_at
1558924_s_at	CLIP1	4.38835	3.8582e-07	229452_at	TMEM88	4.52576	5.81601e-10		244579_at	233870_at	1554889_at							220384_at	203164_at	41577_at
230351_at	FGF14-AS2	4.3835	1.0685e-21	215143_at	DPY19L2P2	4.51595	1.11144e-12		241980_at	233866_at	235808_at							228540_at	235783_at	1555878_at
209189_at	FOS	4.38286	5.1583e-05	243014_at	---	4.51298	8.12221e-34		233869_x_at	233843_at	AFFX-r2-Bs-thr-3_s_at							242385_at	212133_at	202660_at
207480_s_at	MEIS2	4.3782	6.3789e-05	224851_at	CDK6	4.51297	1.95804e-12		218501_at	233827_s_at	206585_at							241036_at	238608_at	1558914_at
223577_x_at	LOC100996467	4.37688	6.4425e-11	228574_at	TMTC2	4.51262	6.53984e-20		1554966_a_at	233825_s_at	1554239_s_at							1562848_at	210112_at	238205_at
220277_at	CXXC4	4.37102	5.40855e-13	235976_at	SLITRK6	4.51235	1.84444e-16		202976_s_at	233819_s_at	218390_s_at							1559149_at	219316_s_at	204269_at
243503_at	OTTHUMG00000177502 /// RP11-676J12.6	4.36983	2.25951e-25	235457_at	MAML2	4.50527	1.49604e-09		1559244_at	233815_at	228693_at							243978_at	202071_at	220317_at
221552_at	ABHD6	4.36303	4.65948e-27	209466_x_at	PTN	4.50306	6.07909e-14		239780_at	233814_at	242096_at							208992_s_at	227158_at	213050_at
228479_at	SOAT1	4.36294	6.73462e-19	206965_at	KLF12	4.49936	2.95777e-20		1566162_x_at	233772_at	235574_at							211267_at	227647_at	205547_s_at
210033_s_at	SPAG6	4.3591	5.68648e-16	230104_s_at	TPPP	4.49896	4.35243e-25		222162_s_at	233762_at	224567_x_at							1564154_at	203047_at	243688_at
214094_at	FUBP1	4.3588	1.42808e-13	244663_at	---	4.49721	5.62472e-25		237299_at	233753_at	1570039_at							243449_at	205535_s_at	201109_s_at
228465_at	---	4.35439	2.04292e-16	206808_at	HNRNPA3P1	4.49562	6.28605e-37		219619_at	233750_s_at	208102_s_at							208018_s_at	215389_s_at	219395_at
218748_s_at	EXOC5	4.35426	6.24188e-18	204931_at	TCF21	4.49275	4.07748e-14		236229_at	233730_at	218870_at							234092_s_at	237295_at	205016_at
238781_at	SREK1	4.35294	3.59628e-15	232481_s_at	SLITRK6	4.49175	8.63015e-13		1563414_at	233727_at	236909_at							238632_at	205224_at	203058_s_at
225840_at	TEF	4.34988	5.88346e-23	240425_x_at	ROBO2	4.49156	6.71036e-19		206078_at	233651_s_at	204484_at							201693_s_at	230083_at	219513_s_at
239178_at	FGF9	4.34703	1.13922e-11	213182_x_at	CDKN1C	4.48614	5.30632e-22		216248_s_at	233644_at	230125_at							203879_at	225442_at	220446_s_at
214825_at	FAM155A	4.34608	1.15112e-23	213844_at	HOXA5	4.48287	1.67123e-08		226766_at	233636_at	218874_s_at							226538_at	226604_at	243840_at
1558755_x_at	ZNF763	4.34582	2.43651e-20	1552742_at	KCNH8	4.48028	2.01648e-13		238682_at	233632_s_at	216179_x_at							202241_at	212886_at	221666_s_at
225238_at	MSI2	4.34213	2.89017e-22	239741_at	LOC283658 /// PYGO1	4.47757	2.11819e-16		230152_at	233575_s_at	239848_at							203028_s_at	213256_at	222088_s_at
202855_s_at	SLC16A3	4.34029	3.57548e-22	213425_at	WNT5A	4.47736	2.42165e-13		1560525_at	233572_s_at	235798_at							202307_s_at	238965_at	241829_at
242974_at	CD47	4.33683	6.262e-20	214628_at	NHLH1	4.47523	1.76439e-15		221729_at	233558_s_at	1553192_at							231982_at	230179_at	1565162_s_at
243177_at	---	4.33518	4.64173e-23	228218_at	LSAMP	4.46781	3.19917e-13		207149_at	233543_s_at	1563715_at							215509_s_at	202819_s_at	1553138_a_at
235681_at	---	4.32789	1.09974e-17	227121_at	---	4.46605	6.77763e-14		1558732_at	233530_at	232921_at							219806_s_at	241672_at	243022_at
227074_at	LOC100131564	4.32629	7.83842e-20	227510_x_at	MALAT1	4.46356	8.4605e-13		205871_at	233509_at	219574_at							214890_s_at	204320_at	1557369_a_at
227692_at	GNAI1	4.32102	3.19644e-18	228943_at	MAP6	4.46172	1.93822e-24		1556331_a_at	233461_x_at	1557782_s_at							211421_s_at	216379_x_at	217165_x_at
242324_x_at	CCBE1	4.31243	5.93445e-17	243994_at	---	4.46151	1.18382e-19		AFFX-r2-Ec-bioB-3_at	233421_s_at	236842_at							204060_s_at	1555573_at	202866_at
204199_at	RALGPS1	4.30942	3.35911e-20	236705_at	TMEM196	4.45924	8.99657e-17		202310_s_at	233400_at	222341_x_at							220487_at	213880_at	229573_at
229133_s_at	ZNF397	4.30868	9.62096e-16	243802_at	DNAH12	4.45921	3.18841e-27		238940_at	233337_s_at	1562516_at							205371_s_at	239167_at	1555443_at
202555_s_at	MYLK	4.30177	2.59414e-23	210139_s_at	PMP22	4.45858	1.20895e-11		213429_at	233329_s_at	244309_at							203961_at	225712_at	230379_x_at
223041_at	CD99L2	4.30115	2.8195e-17	240216_at	---	4.45564	1.55797e-17		225262_at	233327_at	226756_at							238752_at	228342_s_at	218424_s_at
231978_at	TPCN2	4.29951	1.54288e-16	234190_at	---	4.45281	1.97562e-12		221748_s_at	233314_at	1556160_a_at							37424_at	220053_at	229518_at
229586_at	CHD9	4.2978	6.04396e-21	239723_at	---	4.45054	1.18182e-12		212830_at	233309_at	44783_s_at							220193_at	221474_at	206012_at
217833_at	SYNCRIP	4.29524	2.81778e-27	233882_s_at	SEMA6D	4.44311	3.2379e-16		230163_at	233285_at	233438_at							211153_s_at	236657_at	244489_at
223818_s_at	RSF1	4.29493	1.84439e-17	1568920_at	---	4.43174	6.24057e-20		238966_at	233271_at	202769_at							219232_s_at	214903_at	208286_x_at
222325_at	---	4.29178	1.08142e-07	209684_at	RIN2	4.43134	1.08408e-13		201464_x_at	233258_at	1555076_at							232007_at	202465_at	219073_s_at
223126_s_at	C1orf21	4.28989	5.86476e-25	225016_at	APCDD1	4.42922	1.10755e-13		240758_at	233235_x_at	228905_at							203954_x_at	202856_s_at	207501_s_at
1553122_s_at	RBAK /// RBAK-RBAKDN /// RBAKDN	4.28757	0.000230295	211685_s_at	NCALD	4.42744	4.4405e-15		1552711_a_at	233230_s_at	226800_at							214829_at	231452_at	209480_at
222297_x_at	RPL18P10 /// RPL18P10	4.28521	2.91596e-25	209598_at	PNMA2	4.41904	2.46612e-18		226709_at	233202_at	228149_at							242488_at	233109_at	206204_at
239240_at	---	4.28039	5.99761e-22	221760_at	MAN1A1	4.41662	2.46047e-10		208982_at	233070_at	214104_at							232976_at	220180_at	237497_at
1562484_at	C17orf104	4.2777	6.10578e-14	209866_s_at	LPHN3	4.41484	6.71603e-10		1554474_a_at	233037_at	227361_at							236037_at	214591_at	220474_at
204591_at	CHL1	4.27532	1.72422e-11	235264_at	HCFC2	4.4136	3.66594e-15		228715_at	233009_at	230999_at							207307_at	243740_at	220780_at
219174_at	IFT74	4.27419	2.17743e-21	235111_at	LSAMP	4.40727	3.5893e-22		201668_x_at	233000_x_at	242480_at							229289_at	242636_at	203706_s_at
1554872_a_at	HMGCLL1	4.2675	3.19294e-22	243047_at	FAM193B	4.40383	2.29117e-24		1562477_at	232998_at	230724_s_at							1557429_s_at	235048_at	226591_at
232226_at	LRRC4C	4.26666	5.39087e-17	243503_at	OTTHUMG00000177502 /// RP11-676J12.6	4.40269	9.16429e-29		233422_at	232989_s_at	208965_s_at							243009_at	202431_s_at	238576_at
236456_at	PTPN5	4.26485	2.45028e-23	209897_s_at	SLIT2	4.39755	7.02081e-08		202294_at	232983_s_at	238029_s_at							1564385_at	202154_x_at	1554776_at
1569342_at	GLI3	4.2632	6.37014e-14	227666_at	DCLK2	4.39361	3.46122e-21		1566469_at	232975_at	242708_at							233675_s_at	1563458_at	240267_at
220497_at	ZNF214	4.25922	4.40809e-14	214265_at	ITGA8	4.39152	8.37757e-11		240898_at	232968_at	243056_at							213506_at	228875_at	201131_s_at
224843_at	SLAIN2	4.25821	4.85932e-15	218380_at	LOC728392	4.38684	2.45738e-13		236044_at	232956_at	226097_at							229874_x_at	226284_at	205544_s_at
215169_at	SLC35E2	4.25736	5.05983e-11	240395_at	LOC100128727	4.38641	3.68532e-21		202801_at	232929_at	241268_x_at							1566783_at	201938_at	243290_at
1554489_a_at	CEP70	4.25522	4.44346e-23	224901_at	SCD5	4.37888	2.2434e-11		205088_at	232916_at	219685_at							234491_s_at	223773_s_at	203407_at
223552_at	LRRC4	4.25301	6.24578e-28	231532_at	---	4.37703	1.21386e-19		1563386_at	232909_s_at	241259_at							205105_at	219750_at	235353_at
202986_at	ARNT2	4.25059	2.18029e-19	230670_at	IGSF10	4.37648	5.40091e-20		230716_at	232847_at	1563529_at							233413_at	1558815_at	243924_at
238076_at	GATAD2B	4.24981	1.54477e-16	235182_at	ISM1	4.37612	2.00964e-11		209711_at	232845_at	233004_x_at							238778_at	230772_at	220943_s_at
242028_at	ZNF709	4.24404	2.43084e-14	1563469_at	---	4.37298	4.15989e-28		243951_at	232843_s_at	230215_at							243228_at	229295_at	243258_at
232429_at	OTTHUMG00000172365 /// RP11-353B9.1	4.24184	8.93451e-18	221730_at	COL5A2	4.36258	8.26752e-08		223835_x_at	232826_at	1552608_at							36553_at	225849_s_at	243255_at
209741_x_at	SCAPER	4.23946	6.41807e-13	225144_at	BMPR2	4.34797	3.44763e-15		1558796_a_at	232803_at	1560133_at							221669_s_at	36936_at	214369_s_at
242476_at	---	4.23679	1.11128e-10	205338_s_at	DCT	4.34732	3.08833e-14		243358_at	232773_at	231607_at							214790_at	202314_at	204421_s_at
239265_at	SLC35G1	4.2364	3.78181e-21	1554528_at	MAATS1	4.34603	3.64163e-22		220260_at	232770_at	228748_at							1554006_a_at	204342_at	225958_at
229402_at	SAMD13	4.23596	5.44189e-22	1560021_at	---	4.34362	7.38822e-23		243540_at	232716_at	240151_at							1554264_at	214861_at	201289_at
243566_at	LOC100506238	4.23513	7.97885e-24	207261_at	CNGA3	4.3347	2.78623e-19		227100_at	232690_at	218573_at							1554053_at	228449_at	233297_s_at
222791_at	RSBN1	4.23227	4.80875e-10	1557545_s_at	RNF165	4.33425	3.65603e-11		227101_at	232679_at	218820_at							223549_s_at	1557915_s_at	212750_at
243917_at	CLIC5	4.23029	4.17403e-21	206167_s_at	ARHGAP6	4.33329	2.99103e-11		235497_at	232661_s_at	205712_at							208998_at	236368_at	232254_at
238803_at	HECTD2	4.22749	1.98084e-10	223557_s_at	TMEFF2	4.33301	1.34337e-11		228935_at	232651_at	238009_at							232060_at	207996_s_at	204984_at
206006_s_at	KIAA1009	4.22694	1.73438e-18	232272_at	ZNF624	4.32957	6.5028e-15		240331_at	232637_at	235699_at							1555679_a_at	216905_s_at	1556469_s_at
228594_at	NADK2	4.22461	2.75244e-22	213221_s_at	SIK2	4.32799	2.85378e-28		226535_at	232636_at	243922_at							238175_at	220138_at	1564964_at
225098_at	ABI2	4.22263	6.6177e-25	220586_at	CHD9	4.31843	2.66112e-19		209031_at	232589_at	52975_at							203585_at	201268_at	219388_at
236125_at	---	4.22113	1.34529e-12	225612_s_at	B3GNT5	4.31769	1.10209e-17		243072_at	232576_at	232429_at							236502_at	218193_s_at	227177_at
241780_at	---	4.22066	1.1498e-08	218718_at	PDGFC	4.31546	1.14183e-05		213620_s_at	232547_at	229951_x_at							204224_s_at	226206_at	243617_at
227663_at	---	4.21341	2.41509e-18	205848_at	GAS2	4.31159	4.64082e-12		231166_at	232531_at	235208_at							237291_at	226103_at	221933_at
220488_s_at	BCAS3	4.21119	2.25872e-24	238871_at	MLLT4	4.30955	1.38851e-17		39248_at	232488_at	206852_at							239457_at	236589_at	205980_s_at
230319_at	---	4.21076	6.35175e-13	1552430_at	WDR17	4.30798	2.26648e-16		236005_at	232486_at	230862_at							205709_s_at	204580_at	203872_at
1559270_at	ZFHX4	4.1976	1.50287e-11	202265_at	BMI1 /// COMMD3-BMI1	4.30305	1.07182e-20		206601_s_at	232422_at	222791_at							243790_at	202949_s_at	228565_at
236918_s_at	LRRC34	4.1968	2.29684e-14	206159_at	GDF10	4.30212	1.22439e-11		235236_at	232416_at	238820_at							223616_at	218120_s_at	202824_s_at
1554930_a_at	FUT8	4.1939	2.50496e-20	224321_at	TMEFF2	4.29377	8.01183e-16		205111_s_at	232412_at	222880_at							216080_s_at	242329_at	221605_s_at
228799_at	OTTHUMG00000159786 /// RP11-85F14.5	4.19277	1.64973e-18	222780_s_at	BAALC	4.29228	5.26883e-20		240214_at	232395_x_at	240592_at							1564360_a_at	218903_s_at	201189_s_at
232269_x_at	METRN	4.17874	1.2223e-19	229430_at	C8orf46	4.29208	2.31705e-18		217986_s_at	232376_at	204129_at							237364_at	1555964_at	220144_s_at
227923_at	SHANK3	4.178	9.9767e-19	AFFX-PheX-3_at	---	4.28856	4.52991e-25		243900_at	232366_at	235727_at							226482_s_at	234472_at	210287_s_at
235283_at	INTS6	4.1769	1.04721e-20	226252_at	---	4.28831	1.15287e-18		219370_at	232323_s_at	229173_at							1552740_at	242517_at	218660_at
207183_at	GPR19	4.17553	5.87203e-24	243767_at	---	4.28542	2.00964e-33		204624_at	232315_at	220903_at							236297_at	1560303_at	242871_at
218983_at	C1RL	4.17357	2.86359e-24	242496_at	ART4	4.27968	1.5329e-09		206794_at	232309_at	208663_s_at							231269_at	233767_at	1558217_at
229273_at	SALL1	4.16444	6.32279e-15	213768_s_at	ASCL1	4.27602	9.18559e-20		239544_at	232297_at	221031_s_at							210567_s_at	221004_s_at	226237_at
219381_at	C5orf42	4.16244	3.77188e-12	242457_at	---	4.27563	2.62392e-13		242671_at	232293_at	212062_at							243216_x_at	232631_at	220013_at
223472_at	WHSC1	4.16177	9.08186e-16	212233_at	MAP1B	4.27197	6.34328e-25		226269_at	232282_at	203153_at							223178_s_at	202369_s_at	226497_s_at
1552811_at	WFIKKN1	4.15623	5.56151e-17	220392_at	EBF2	4.26881	2.29552e-19		237058_x_at	232256_s_at	236587_at							218701_at	213689_x_at	201839_s_at
228448_at	MAP6	4.15551	9.66567e-14	236151_at	SRRM4	4.26798	5.11394e-24		219537_x_at	232247_at	230062_at							227134_at	233036_at	206442_at
220462_at	CSRNP3	4.15107	3.31994e-10	232668_at	---	4.26763	3.75296e-15		240725_at	232240_at	211856_x_at							238199_x_at	218137_s_at	203449_s_at
216086_at	SV2C	4.15031	4.82067e-12	214087_s_at	MYBPC1	4.26319	2.41156e-11		209460_at	232207_at	216247_at							210601_at	229946_at	227826_s_at
203227_s_at	TSPAN31	4.14695	5.78731e-26	227282_at	PCDH19	4.26294	3.4931e-20		238762_at	232199_at	237676_at							227496_at	203908_at	204983_s_at
222918_at	RAB9B	4.14527	3.12865e-15	219049_at	CSGALNACT1	4.26177	2.60839e-16		211071_s_at	232182_at	244521_at							243600_at	209720_s_at	242127_at
205795_at	NRXN3	4.14346	2.62085e-14	222005_s_at	GNG3	4.26102	2.02225e-19		229126_at	232170_at	243925_at							205584_at	221692_s_at	230127_at
1553684_at	PPIL6	4.1429	3.57949e-18	1561956_at	---	4.26056	7.76373e-16		216594_x_at	232163_at	227091_at							204794_at	244825_at	206654_s_at
1564039_at	ZSCAN23	4.13797	5.61579e-07	219534_x_at	CDKN1C	4.2603	2.16079e-21		202884_s_at	232156_at	204917_s_at							1554842_at	204668_at	209529_at
224763_at	LOC100506548 /// RPL37	4.13794	1.90258e-20	243632_at	---	4.25968	1.97059e-25		226534_at	232152_at	241658_at							228057_at	212102_s_at	209487_at
243309_at	C15orf65	4.13585	6.81234e-13	1561135_at	---	4.25683	3.65157e-18		232176_at	232145_at	221217_s_at							227794_at	201490_s_at	220184_at
243162_at	---	4.12467	6.22803e-12	232793_at	---	4.25502	1.92722e-12		201466_s_at	232140_at	228819_at							216035_x_at	214091_s_at	209581_at
224046_s_at	PDE7A	4.12171	1.5114e-19	239499_at	DNAH2	4.24777	2.99806e-14		214111_at	232126_at	1564744_at							225579_at	1557411_s_at	208650_s_at
221272_s_at	C1orf21	4.12071	1.26997e-21	236307_at	---	4.24595	3.34397e-18		234314_at	232105_at	215860_at							242313_at	213746_s_at	221027_s_at
209867_s_at	LPHN3	4.11755	1.02406e-13	1559222_at	---	4.2455	5.29213e-19		213486_at	232104_at	203742_s_at							243153_at	211924_s_at	239781_at
208760_at	UBE2I	4.11715	1.8073e-23	243077_at	FLJ16734	4.24358	4.91424e-30		205092_x_at	232099_at	206470_at							234349_at	201426_s_at	204890_s_at
244627_at	DAK	4.11662	3.09597e-23	205609_at	ANGPT1	4.24321	3.30734e-06		205158_at	232095_at	238146_at							213643_s_at	213578_at	1554469_at
227394_at	NCAM1	4.11615	1.81394e-15	1557132_at	WDR17	4.24118	3.47095e-21		232726_at	232061_at	239782_at							209931_s_at	212193_s_at	210265_x_at
207437_at	NOVA1	4.11606	7.08299e-15	203333_at	KIFAP3	4.23959	4.72683e-16		203716_s_at	232052_at	226520_at							207522_s_at	235457_at	231466_at
244605_at	---	4.11538	1.96921e-11	244420_at	---	4.2382	1.27731e-17		205350_at	232051_at	237358_at							240843_at	237946_at	220161_s_at
209794_at	SRGAP3	4.11311	5.38968e-19	226114_at	ZNF436	4.23602	1.71422e-20		227476_at	232038_at	232527_at							206599_at	203462_x_at	211702_s_at
220360_at	THAP9	4.11044	6.10571e-14	209610_s_at	SLC1A4	4.22572	1.11937e-18		209568_s_at	232033_at	236237_at							243546_at	236429_at	204005_s_at
201566_x_at	ID2	4.10917	6.02179e-21	203596_s_at	IFIT5	4.22327	1.25324e-21		220287_at	232028_at	228529_at							36554_at	225760_at	220668_s_at
242586_at	FSD1L	4.10357	1.01828e-09	243362_s_at	LEF1-AS1	4.22265	1.56149e-20		229480_at	232023_at	231484_at							225820_at	204881_s_at	226960_at
236453_at	---	4.09951	5.46683e-19	239809_at	---	4.22239	8.71546e-13		201280_s_at	232021_at	243662_at							229016_s_at	231437_at	37117_at
226652_at	USP3	4.09795	5.63774e-18	212921_at	SMYD2	4.21809	6.61704e-17		241681_at	232014_at	243289_at							217547_x_at	320_at	202806_at
218724_s_at	TGIF2	4.0978	9.6508e-22	243812_at	IFT27	4.2163	1.04653e-20		206966_s_at	232013_at	226962_at							1554052_at	225738_at	242260_at
232826_at	---	4.09434	6.95501e-16	230902_at	---	4.21551	1.49254e-13		206458_s_at	232008_s_at	238878_at							208792_s_at	203131_at	1570153_at
218613_at	PSD3	4.09354	5.00135e-19	207173_x_at	CDH11	4.21512	1.00152e-06		206898_at	232004_at	217475_s_at							235152_at	202166_s_at	204745_x_at
1568981_at	---	4.08957	2.39817e-20	AFFX-r2-Bs-phe-M_at	---	4.21495	7.78564e-20		1559256_at	231979_at	235829_at							217478_s_at	210357_s_at	206042_x_at
1556414_at	LINC00515	4.08868	2.06691e-18	235652_at	---	4.20817	7.38207e-17		213002_at	231978_at	239585_at							206115_at	214734_at	243874_at
238475_at	ALG10B	4.08809	5.59675e-17	220794_at	GREM2	4.20724	7.33884e-20		235504_at	231975_s_at	235962_at							229241_at	202934_at	204326_x_at
232049_at	SNX2	4.08686	1.03912e-18	228407_at	SCUBE3	4.20515	5.03362e-10		233442_at	231972_at	1561597_x_at							1557961_s_at	220382_s_at	225647_s_at
226675_s_at	MALAT1	4.08655	9.62384e-08	232478_at	MIR181A2HG	4.20478	3.79782e-10		217562_at	231960_at	211491_at							238443_at	200889_s_at	231698_at
213392_at	IQCK	4.08262	2.89742e-21	243429_at	---	4.20303	1.62541e-24		1558819_at	231959_at	235501_at							205968_at	215044_s_at	240301_at
209098_s_at	JAG1	4.08056	5.51793e-13	205825_at	PCSK1	4.20162	5.85885e-13		232369_at	231955_s_at	209560_s_at							228324_at	211509_s_at	204285_s_at
215339_at	NKTR	4.07349	1.4337e-18	242738_s_at	ZFHX3	4.19812	3.22733e-19		242002_at	231952_at	229034_at							235126_at	236718_at	227985_at
230119_at	---	4.07275	1.79589e-23	230119_at	---	4.19555	4.32515e-27		225239_at	231950_at	229285_at							205355_at	202196_s_at	219651_at
1558604_a_at	SSBP2	4.06887	2.4758e-19	226143_at	RAI1	4.1923	1.23032e-11		232746_at	231945_at	225339_at							201694_s_at	202820_at	236214_at
221590_s_at	ALDH6A1	4.06787	1.27266e-15	242051_at	---	4.18861	2.24201e-18		230943_at	231944_at	208067_x_at							205742_at	202212_at	227053_at
227892_at	PRKAA2	4.0677	9.16524e-17	223366_at	ZNF704	4.18693	2.46526e-22		243164_s_at	231929_at	AFFX-HUMRGE/M10098_M_at							223849_s_at	203114_at	243543_at
242305_at	LOC645513	4.06704	1.40935e-16	243607_at	---	4.1837	2.65458e-26		236809_at	231927_at	233977_at							224741_x_at	1555943_at	205668_at
219011_at	PLEKHA4	4.0663	1.15845e-21	228390_at	RAB30	4.18247	2.00562e-15		228119_at	231919_at	238517_at							206712_at	204120_s_at	1554704_at
227850_x_at	CDC42EP5	4.06528	2.29493e-07	244726_at	---	4.18042	2.11001e-16		214614_at	231883_at	226016_at							228029_at	214437_s_at	231192_at
1564220_a_at	LOC100506465	4.06463	9.42264e-18	231157_at	TTLL11	4.17701	1.05849e-26		223594_at	231878_at	225854_x_at							240203_at	225245_x_at	212543_at
230809_at	---	4.06242	5.19595e-16	243330_at	---	4.17599	3.35717e-19		217904_s_at	231868_at	1563331_at							203313_s_at	225481_at	1552496_a_at
229399_at	C10orf118	4.0596	0.000215583	231259_s_at	CCND2	4.17148	5.11212e-20		218876_at	231864_at	1565936_a_at							226438_at	1553436_at	210764_s_at
220055_at	ZNF287	4.05866	5.1807e-12	32069_at	N4BP1	4.17145	2.58809e-18		235570_at	231862_at	212239_at							204502_at	243933_at	243916_x_at
213411_at	ADAM22	4.05797	3.58954e-16	210755_at	HGF	4.1662	1.96833e-10		202834_at	231857_s_at	239300_at							227404_s_at	239877_at	238846_at
213145_at	FBXL14	4.05754	2.27126e-18	226939_at	CPEB2	4.16241	1.91015e-10		229818_at	231848_x_at	239799_at							202850_at	201147_s_at	226863_at
225553_at	---	4.05273	1.64622e-20	236893_at	HOXB-AS3	4.16056	1.08264e-22		219230_at	231845_at	235385_at							211990_at	243773_at	236281_x_at
225704_at	FBRSL1	4.04519	5.81921e-22	234303_s_at	GPR85	4.15837	4.3991e-18		233273_at	231840_x_at	239515_at							205190_at	202794_at	231856_at
225814_at	XRN1	4.04466	1.2077e-15	228104_at	PLXNA4	4.15769	4.97581e-23		201645_at	231831_at	207248_at							243368_at	1554482_a_at	206461_x_at
234307_s_at	KIF26A	4.04356	5.28538e-16	223578_x_at	LOC100996467	4.15717	1.14648e-15		206403_at	231800_s_at	236416_at							243336_at	223474_at	206653_at
205839_s_at	BZRAP1	4.04258	1.47167e-20	210303_at	MAB21L2	4.1495	1.69981e-13		206973_at	231795_at	228821_at							242917_at	244515_at	243318_at
241853_at	---	4.04155	8.64422e-11	1556826_s_at	DRAXIN /// LOC100996614	4.14467	2.72428e-15		238735_at	231789_at	227610_at							236840_at	223194_s_at	205531_s_at
219094_at	ARMC8	4.037	1.69038e-20	222159_at	---	4.14447	4.74421e-28		210944_s_at	231772_x_at	239172_x_at							239278_at	204616_at	237275_at
204602_at	DKK1	4.0363	0.000633241	206157_at	PTX3	4.14429	1.9039e-10		216060_s_at	231739_at	202609_at							236907_at	209893_s_at	230951_at
234299_s_at	NIN	4.03451	9.25342e-18	1553169_at	LRRN4	4.13983	9.79839e-13		239533_at	231738_at	215242_at							243735_at	223365_at	1554777_at
222508_s_at	ARGLU1	4.03263	1.58124e-10	208427_s_at	ELAVL2	4.13739	3.10828e-12		243583_at	231731_at	207536_s_at							227123_at	220736_at	208581_x_at
1559496_at	PPA2	4.02495	1.04292e-12	235079_at	ZNF704	4.13696	4.89131e-13		239144_at	231726_at	1562231_at							243880_at	229759_s_at	1553875_s_at
1556160_a_at	OTTHUMG00000167216 /// RP11-762L8.6	4.02385	1.68617e-18	1563187_at	---	4.13329	4.02686e-22		212325_at	231705_at	235166_at							217356_s_at	216568_x_at	229292_at
242916_at	CNTRL	4.01883	3.47016e-20	218656_s_at	LHFP	4.13231	8.47193e-09		241789_at	231645_s_at	227929_at							1554007_at	212614_at	223427_s_at
217863_at	PIAS1	4.0182	1.56274e-18	216894_x_at	CDKN1C	4.13137	3.38311e-21		227579_at	231640_at	243838_at							1552319_a_at	224799_at	223710_at
243183_at	---	4.0155	2.61246e-16	240432_x_at	KLF7	4.13094	1.73514e-19		217985_s_at	231610_at	220580_at							221664_s_at	230722_at	235955_at
226933_s_at	ID4	4.01172	2.39782e-13	212327_at	LIMCH1	4.1306	1.9967e-13		206542_s_at	231581_at	200919_at							203409_at	227702_at	205977_s_at
235953_at	ZNF610	4.0094	4.2645e-14	204424_s_at	LMO3	4.12921	1.44861e-12		227703_s_at	231569_at	225838_at							230428_at	242405_at	209101_at
214997_at	SCAI	4.00754	2.18927e-21	243896_at	WDR96	4.12892	5.13929e-28		229103_at	231563_at	238292_at							213142_x_at	223032_x_at	219987_at
236562_at	ZNF439	4.00634	1.71219e-18	231230_at	KCNK10	4.12552	7.01206e-19		225176_at	231541_s_at	236612_at							223380_s_at	1555630_a_at	228440_at
225112_at	ABI2	3.99958	9.92605e-25	219695_at	SMPD3	4.11792	6.99828e-21		217823_s_at	231540_at	1559586_at							202236_s_at	238558_at	215471_s_at
1552812_a_at	SENP1	3.9985	1.26918e-12	212611_at	DTX4	4.11573	2.17731e-22		228188_at	231533_at	219415_at							231945_at	221963_x_at	243887_at
242847_at	C11orf30	3.99713	6.04223e-17	227450_at	ERP27	4.11513	2.2198e-12		204030_s_at	231521_at	203168_at							226105_at	207855_s_at	227846_at
226317_at	PPP4R2	3.99517	2.10233e-15	243627_at	---	4.11467	1.48072e-29		225334_at	231504_at	205794_s_at							202844_s_at	223855_s_at	1553132_a_at
221679_s_at	ABHD6	3.99489	1.88716e-18	243185_at	---	4.11059	4.75636e-20		227911_at	231482_at	205870_at							244565_at	226229_s_at	237810_at
228494_at	PPP1R9A	3.99326	2.88986e-20	220413_at	SLC39A2	4.10806	2.38315e-10		232614_at	231472_at	233599_at							202808_at	228007_at	215101_s_at
229311_at	GKAP1	3.99277	6.37258e-16	239765_at	CPEB3	4.10545	3.33418e-15		209032_s_at	231424_at	226819_at							233205_at	227305_s_at	219955_at
233827_s_at	SUPT16H	3.98639	3.88063e-05	238073_at	ELAVL4	4.10526	1.19173e-23		212850_s_at	231406_at	232108_at							222280_at	201249_at	204286_s_at
204840_s_at	EEA1	3.9863	3.14147e-05	226101_at	PRKCE	4.10508	3.64741e-22		209708_at	231390_at	228708_at							226587_at	229545_at	216336_x_at
228910_at	CD82	3.98585	1.5835e-17	219791_s_at	NBLA00301	4.10322	8.92784e-10		1553720_a_at	231387_at	238810_at							220239_at	212437_at	210905_x_at
240027_at	LIN7A	3.98247	6.55702e-16	232327_at	THSD7B	4.09293	1.06343e-11		243273_at	231361_at	1554806_a_at							223177_at	238447_at	230597_at
228545_at	ZNF148	3.98221	5.88882e-14	1561123_at	---	4.09032	2.76478e-15		213609_s_at	231302_at	243797_at							205926_at	219503_s_at	1554887_at
228647_at	LOC100049716	3.98136	8.6118e-15	243555_at	OTTHUMG00000161357 /// RP11-752L20.3	4.0892	2.22948e-22		225924_at	231275_at	241286_at							224097_s_at	211425_x_at	243444_at
222820_at	TNRC6C	3.98033	1.32012e-18	244076_at	KIAA2022	4.08917	5.90618e-18		227567_at	231263_at	234550_at							1555561_a_at	200988_s_at	204702_s_at
235242_at	OTTHUMG00000179927 /// RP11-373L24.1	3.97827	2.13472e-23	235461_at	TET2	4.08876	2.53918e-15		209199_s_at	231258_at	229649_at							206490_at	210946_at	232180_at
1569315_s_at	LINC00894	3.97783	3.15744e-17	203231_s_at	ATXN1	4.08355	2.8545e-14		219511_s_at	231251_at	235782_at							211479_s_at	205910_s_at	241455_at
204301_at	KBTBD11	3.97686	1.42524e-16	225202_at	RHOBTB3	4.07787	3.73211e-19		233220_at	231200_at	1559966_a_at							1561341_at	213753_x_at	224650_at
242024_at	---	3.97456	6.50798e-08	230130_at	SLIT2	4.07601	9.2404e-08		206144_at	231183_s_at	1561503_at							221556_at	219165_at	202874_s_at
220183_s_at	NUDT6	3.97424	7.36569e-19	1560201_at	ZNF713	4.07482	3.4539e-24		205529_s_at	231179_at	222863_at							222025_s_at	222808_at	231079_at
228427_at	FBXO16	3.97381	3.08018e-17	228302_x_at	CAMK2N1	4.07476	3.12836e-19		230117_at	231167_at	213909_at							243593_s_at	204595_s_at	234970_at
232061_at	SDK2	3.97217	4.21219e-16	201860_s_at	PLAT	4.07318	8.7882e-10		228471_at	231142_at	228692_at							1567032_s_at	216602_s_at	225846_at
221478_at	BNIP3L	3.97048	6.11419e-19	241586_at	---	4.0711	1.32739e-15		228017_s_at	231118_at	211232_x_at							235964_x_at	243711_at	219121_s_at
236165_at	MSL3	3.96906	2.35722e-14	205820_s_at	APOC3	4.06834	1.10969e-08		228121_at	231115_at	224558_s_at							238455_at	225171_at	204891_s_at
225193_at	KIAA1967	3.96618	2.21811e-18	223182_s_at	AGPAT3	4.06549	2.25108e-13		243008_at	231111_at	222357_at							224918_x_at	205943_at	231061_at
230773_at	ZNF385D	3.96224	2.04467e-13	243114_at	---	4.06437	7.05881e-20		233609_at	231110_at	223552_at							243280_at	238574_at	229377_at
206440_at	LIN7A	3.96185	6.47763e-21	207943_x_at	PLAGL1	4.06306	4.449e-08		207747_s_at	231102_at	229233_at							243514_at	225532_at	237192_at
212215_at	PREPL	3.96108	8.58003e-26	205496_at	KIAA0408	4.05822	1.92259e-19		226833_at	231101_at	242250_at							240189_at	229578_at	243855_at
221908_at	RNFT2	3.96008	2.66839e-18	203423_at	RBP1	4.05766	9.34816e-16		218242_s_at	231090_s_at	1565752_at							206696_at	212432_at	221051_s_at
207826_s_at	ID3	3.95285	3.24504e-18	203325_s_at	COL5A1	4.05373	5.2367e-11		243163_at	231036_at	234203_at							243116_at	212598_at	236471_at
202936_s_at	SOX9	3.9516	8.02455e-11	200795_at	SPARCL1	4.0467	9.42865e-11		205919_at	231032_at	224422_x_at							221882_s_at	222993_at	237193_s_at
1559861_at	OTTHUMG00000020270 /// RP11-342C23.4	3.94953	5.37618e-24	238603_at	LINC00925	4.04669	6.8329e-14		244887_at	231012_at	205140_at							227645_at	201136_at	231407_s_at
209394_at	ASMTL	3.94915	4.73126e-22	242093_at	SYTL5	4.04131	1.73125e-06		214633_at	230990_at	215385_at							204806_x_at	201819_at	202857_at
236146_at	SYNCRIP	3.94555	7.23699e-17	215164_at	---	4.03769	2.37677e-21		214721_x_at	230964_at	237500_at							220129_at	229221_at	228441_s_at
213362_at	PTPRD	3.94538	3.62385e-08	209119_x_at	NR2F2	4.03569	2.97849e-13		228142_at	230942_at	235334_at							243058_at	212411_at	228782_at
229761_at	LOC440173	3.94476	7.63566e-11	228618_at	PEAR1	4.03501	2.27671e-17		205984_at	230939_at	216800_at							243121_x_at	238982_at	236894_at
222364_at	SLC44A1	3.93562	1.99843e-18	207871_s_at	ST7 /// ST7-OT3	4.03193	5.52165e-21		233834_at	230934_at	1560573_at							209394_at	204677_at	204422_s_at
238902_at	---	3.93557	2.92489e-16	215513_at	HYMAI	4.02876	1.34672e-11		243882_at	230927_at	240867_at							201656_at	221434_s_at	206632_s_at
227481_at	CNKSR3	3.93539	1.71211e-18	221805_at	NEFL	4.02753	6.22526e-16		209361_s_at	230924_at	217793_at							204061_at	241870_at	203397_s_at
244740_at	ZNF667-AS1	3.93449	1.67347e-17	220496_at	CLEC1B	4.02741	3.73948e-11		231650_s_at	230918_at	1558508_a_at							225942_at	201923_at	243606_at
1556695_a_at	NR2F1-AS1	3.92801	3.90955e-12	215045_at	CELF3	4.02547	1.58244e-19		209710_at	230899_at	214460_at							202081_at	206858_s_at	206456_at
226250_at	---	3.92596	1.61228e-11	223393_s_at	TSHZ3	4.02537	1.56312e-20		243478_at	230894_s_at	1559929_at							1564220_a_at	207198_s_at	240681_at
210037_s_at	NOS2	3.92263	2.43298e-16	243167_at	ABCB5	4.02379	1.47681e-23		212093_s_at	230892_at	232426_at							205463_s_at	243256_at	210852_s_at
243561_at	---	3.92084	3.07112e-12	221168_at	PRDM13	4.02318	3.28508e-09		201427_s_at	230889_at	221015_s_at							232823_at	211466_at	206336_at
235308_at	ZBTB20	3.92064	2.06582e-11	239884_at	CADPS	4.02126	8.78698e-16		AFFX-TrpnX-M_at	230876_at	219421_at							243629_x_at	213476_x_at	231690_at
220770_s_at	C5orf54	3.91944	1.45643e-11	220898_at	---	4.01984	5.13954e-17		1555520_at	230874_at	210631_at							1560739_a_at	210338_s_at	231644_at
225957_at	CREBRF	3.9187	4.81211e-13	215767_at	ZNF804A	4.01959	7.71066e-19		229725_at	230872_s_at	241652_x_at							232111_at	217687_at	1569886_a_at
1557283_a_at	ZNF519	3.914	1.37713e-15	212922_s_at	SMYD2	4.01542	2.51392e-13		226861_at	230869_at	243870_at							231609_at	201890_at	235199_at
203903_s_at	HEPH	3.91074	4.97442e-21	204953_at	SNAP91	4.01287	1.63132e-13		232628_at	230863_at	223588_at							243766_s_at	225841_at	202882_x_at
229879_at	---	3.90831	1.44349e-22	236308_at	VSTM2A	4.01153	1.40298e-12		225723_at	230849_at	221303_at							243681_at	224606_at	213285_at
231789_at	PCDHB15	3.90816	7.77912e-15	1558401_at	---	4.00091	1.95823e-19		201288_at	230844_at	213931_at							221868_at	227976_at	243147_x_at
224773_at	NAV1	3.90617	3.77231e-22	242443_at	EML5	3.99839	8.09423e-22		1556818_at	230840_at	205160_at							237054_at	225850_at	202899_s_at
222520_s_at	IFT57	3.90393	6.2832e-17	206022_at	NDP	3.99724	5.23055e-13		236429_at	230839_at	1559598_at							243579_at	201243_s_at	206309_at
204985_s_at	TRAPPC6A	3.9034	6.33234e-24	239624_at	---	3.99093	8.42679e-17		238851_at	230831_at	220055_at							203593_at	233226_at	203453_at
208859_s_at	ATRX	3.89964	7.03584e-08	207154_at	DIO3	3.98944	2.00082e-19		203685_at	230821_at	208059_at							235103_at	1561367_a_at	205603_s_at
228446_at	KIAA2026	3.8988	1.58386e-22	243032_at	---	3.98346	8.5127e-23		229576_s_at	230818_at	242195_x_at							208991_at	221107_at	202860_at
215242_at	LOC100505991 /// PIGC	3.89787	3.19461e-21	229498_at	MBNL3	3.98327	2.53078e-21		205528_s_at	230815_at	242490_at							218885_s_at	219933_at	243801_x_at
239636_at	MCF2L	3.89778	1.6323e-16	203855_at	WDR47	3.97311	1.53493e-14		220940_at	230809_at	1556452_a_at							243777_at	232507_at	206247_at
206706_at	NTF3	3.89756	1.60552e-19	233799_at	---	3.97154	3.03216e-19		222719_s_at	230785_at	204773_at							229273_at	237159_x_at	239975_at
1564139_at	A2M-AS1	3.89672	1.98118e-13	214956_at	AAK1	3.97056	2.41125e-21		236697_at	230782_at	230960_at							238028_at	223599_at	214532_x_at
228296_at	YPEL1	3.89588	1.0353e-18	235164_at	ZNF25	3.96388	5.74815e-13		238054_at	230776_at	222403_at							223551_at	232352_at	206286_s_at
221986_s_at	KLHL24	3.89528	7.30717e-06	223422_s_at	ARHGAP24	3.96341	9.15742e-13		223753_s_at	230773_at	223882_at							243895_x_at	237664_at	202890_at
227925_at	ST3GAL4-AS1	3.89501	8.14181e-14	229228_at	CREB5 /// LOC401317	3.96299	4.4187e-13		206230_at	230764_at	210251_s_at							243671_at	233302_at	237911_at
214930_at	SLITRK5	3.89226	2.75072e-09	223654_s_at	CELF4	3.96287	9.67064e-15		244433_at	230758_at	205630_at							208206_s_at	222692_s_at	213293_s_at
243193_at	---	3.89203	3.47111e-11	1560225_at	CNR1	3.95964	5.4027e-20		220988_s_at	230744_at	1556999_at							232881_at	226985_at	243610_at
206695_x_at	ZNF43	3.89189	2.46802e-22	238571_at	HOXA13	3.95715	2.11409e-18		243757_at	230715_at	1553796_at							1558322_a_at	230261_at	230195_at
223457_at	COPG2	3.88873	2.38927e-25	205799_s_at	SLC3A1	3.95683	5.13135e-10		233369_at	230705_at	215220_s_at							237265_at	34187_at	210643_at
236783_at	KCNIP4	3.88797	9.12486e-25	224847_at	CDK6	3.95445	1.18205e-13		1561615_s_at	230700_at	240303_at							1554464_a_at	204270_at	243_g_at
226289_at	CAPRIN1	3.87872	5.87813e-16	240510_at	NBN	3.95034	2.11836e-29		209625_at	230680_at	214260_at							243461_at	229749_at	202836_s_at
239843_at	RIT1	3.87856	5.46049e-16	224976_at	NFIA	3.94943	2.4583e-16		231009_at	230679_at	1553684_at							209785_s_at	239219_at	213982_s_at
1558754_at	ZNF763	3.87703	3.11132e-18	216054_x_at	MYL4	3.94893	2.7173e-19		1556194_a_at	230678_at	216393_at							243937_x_at	209762_x_at	216319_at
214433_s_at	SELENBP1	3.8754	7.39681e-21	235438_at	---	3.94747	2.29746e-23		220324_at	230669_at	212899_at							202965_s_at	218833_at	202804_at
1563321_s_at	MLLT10	3.87218	2.68409e-17	32032_at	DGCR14 /// TSSK2	3.94643	4.73514e-33		236728_at	230667_at	234307_s_at							206125_s_at	242346_x_at	202870_s_at
230141_at	ARID4A	3.87113	2.08505e-13	209806_at	HIST1H2BK	3.9452	9.93618e-20		219706_at	230624_at	1557813_at							219976_at	201953_at	231381_at
232073_at	PPFIA2	3.86965	4.6828e-14	226743_at	SLFN11	3.93496	1.97489e-16		1569512_at	230620_at	201810_s_at							220089_at	205193_at	243745_at
213694_at	RSBN1	3.86304	5.12726e-12	205646_s_at	PAX6	3.93392	4.57578e-11		211379_x_at	230619_at	1561269_at							240152_at	227792_at	1559280_a_at
205737_at	KCNQ2	3.85807	1.45133e-13	1557155_a_at	---	3.93242	1.48274e-14		242389_at	230588_s_at	1557491_at							222773_s_at	235756_at	214974_x_at
242906_at	SESN3	3.85679	1.43041e-10	204607_at	HMGCS2	3.93046	3.5023e-12		1552733_at	230579_at	202770_s_at							1557014_a_at	218605_at	243161_x_at
237040_at	CWF19L2	3.8545	1.14379e-17	233240_at	---	3.92929	1.35184e-19		234086_at	230575_at	229130_at							207822_at	226773_at
215259_s_at	CADM4	3.85057	7.72896e-11	226907_at	PPP1R14C	3.92889	2.79079e-16		236038_at	230570_at	233583_at							243907_at	213112_s_at
227624_at	TET2	3.84847	9.89956e-14	210341_at	MYT1	3.9274	2.73719e-18		238303_at	230562_at	238976_at							227233_at	244669_at
212289_at	ANKRD12	3.84838	1.07146e-14	218793_s_at	SCML1	3.9258	5.01273e-10		231841_s_at	230555_s_at	208060_at							243651_at	223518_at
238146_at	---	3.84812	6.37102e-18	231786_at	HOXA13	3.92182	1.30798e-08		1555989_at	230534_at	212237_at							224407_s_at	213230_at
203140_at	BCL6	3.84802	4.51795e-10	243089_at	---	3.92133	3.59993e-18		229831_at	230525_at	237934_at							239410_at	228955_at
227966_s_at	CCDC74A /// CCDC74B	3.8438	1.22879e-20	232313_at	TMEM132C	3.92097	3.92258e-08		39966_at	230519_at	229995_at							236824_at	1553918_at
220466_at	CCDC15	3.83858	3.62878e-11	219732_at	LPPR1	3.9192	5.08439e-16		212942_s_at	230497_at	1565928_at							226185_at	231743_at
242999_at	ARHGEF7	3.83664	4.52729e-14	205311_at	DDC	3.91595	3.81268e-16		243828_at	230493_at	218785_s_at							226040_at	214752_x_at
235782_at	---	3.8346	2.0291e-10	243940_at	TSHZ2	3.91396	7.66944e-19		222557_at	230492_s_at	220874_at							243763_x_at	224301_x_at
206036_s_at	REL	3.83407	2.2894e-18	243059_at	FENDRR	3.91393	1.61013e-25		223235_s_at	230482_at	225897_at							243883_at	217329_x_at
228819_at	TSPAN18	3.83042	1.09223e-14	213438_at	NFASC	3.91236	1.28748e-14		204115_at	230477_at	1561185_at							231991_at	212815_at
224100_s_at	DPYSL5	3.82968	3.7046e-17	240625_at	---	3.91164	1.90038e-16		206377_at	230472_at	1564414_a_at							213849_s_at	239629_at
235123_at	---	3.82921	6.6573e-18	229125_at	KANK4	3.91159	1.36206e-08		238454_at	230460_at	213240_s_at							241835_at	204999_s_at
1561361_at	ZNF660	3.82809	2.25843e-05	237269_at	---	3.91114	9.74122e-14		214434_at	230457_at	233113_at							243149_at	209167_at
227446_s_at	DHRS4-AS1	3.82652	1.0178e-21	218353_at	RGS5	3.90415	8.3284e-10		226653_at	230454_at	207755_at							227804_at	212533_at
1554740_a_at	IPP	3.82329	5.14168e-12	205280_at	GLRB	3.89903	9.32603e-09		238898_at	230449_x_at	207913_at							1554415_at	238592_at
201826_s_at	SCCPDH	3.82265	1.40631e-19	230561_s_at	KANSL1L	3.89438	6.92048e-15		236346_at	230433_at	204430_s_at							238662_at	208152_s_at
209530_at	CACNB3	3.82091	1.04997e-25	213960_at	NTRK3	3.89341	3.28423e-15		239672_at	230425_at	225524_at							1559470_at	226084_at
235118_at	CADM2	3.81865	5.17331e-15	217824_at	UBE2J1	3.8921	4.2138e-20		207095_at	230421_at	236396_at							243648_at	218330_s_at
221618_s_at	TAF9B	3.81601	1.6759e-17	229072_at	RAB30	3.89143	1.00078e-12		243975_at	230408_at	216558_x_at							208850_s_at	1553823_a_at
202851_at	AAGAB	3.81557	7.85563e-30	207233_s_at	MITF	3.89139	8.91541e-20		206000_at	230407_at	233152_x_at							223807_at	208687_x_at
1568807_a_at	RBM26-AS1	3.814	3.25392e-18	216048_s_at	RHOBTB3	3.88708	5.72679e-11		232869_at	230394_at	218638_s_at							218961_s_at	225173_at
212677_s_at	CEP68	3.81362	5.77348e-26	241764_at	---	3.88179	6.63133e-10		229714_at	230390_at	227938_s_at							243833_at	222730_s_at
236202_at	---	3.81307	5.85382e-11	224975_at	NFIA	3.87862	8.05952e-12		221288_at	230383_x_at	244740_at							203448_s_at	224744_at
243708_at	TMEM132E	3.81282	4.9051e-17	223869_at	SOST	3.87809	3.11986e-08		232275_s_at	230360_at	1556262_at							243037_at	200996_at
204950_at	CARD8	3.81214	2.14474e-17	238605_at	LOC100996400 /// NOL4	3.87791	4.13564e-17		205619_s_at	230351_at	224216_at							1555888_at	202580_x_at
226962_at	ZBTB41	3.80555	1.74967e-09	215446_s_at	LOX	3.87605	2.40263e-07		222437_s_at	230329_s_at	216063_at							205206_at	202238_s_at
242750_at	MMAA	3.80177	1.87956e-10	243175_at	UTS2B	3.87222	4.82145e-24		222402_at	230307_at	1561360_at							210061_at	205894_at
236856_x_at	OTTHUMG00000042242 /// OTTHUMG00000165519 /// RP11-458D21.2 /// RP4-791M13.3	3.80048	7.33932e-16	218309_at	CAMK2N1	3.87071	1.57014e-22		217890_s_at	230301_at	220277_at							AFFX-ThrX-3_at	214427_at
243996_at	OTTHUMG00000019884 /// RP11-112J3.16	3.80007	8.73432e-13	213273_at	TENM4	3.86975	2.28061e-22		243278_at	230296_at	228184_at							1560099_at	241458_at
204739_at	CENPC1	3.79992	1.11493e-20	205080_at	RARB	3.86582	1.18543e-15		216093_at	230287_at	235224_s_at							230493_at	220643_s_at
224525_s_at	OLA1	3.79794	1.84083e-17	1559283_a_at	CNPY1	3.86446	6.34892e-12		227657_at	230281_at	244438_at							226325_at	1552455_at
235704_at	---	3.79617	1.20452e-20	202202_s_at	LAMA4	3.86362	2.45534e-15		203232_s_at	230274_s_at	212309_at							216034_at	229450_at
226122_at	PLEKHG1	3.79595	1.10045e-09	226122_at	PLEKHG1	3.86336	4.49813e-12		202644_s_at	230258_at	1559138_a_at							203186_s_at	213954_at
220549_at	FSBP /// RAD54B	3.79119	9.01012e-15	238116_at	DYNLRB2	3.86171	4.05432e-22		243274_x_at	230224_at	224030_s_at							205700_at	222040_at
208662_s_at	TTC3 /// TTC3P1	3.79033	4.87945e-12	209911_x_at	HIST1H2BD	3.86135	1.55095e-21		236042_at	230216_at	226559_at							210602_s_at	208180_s_at
231102_at	CROT	3.78541	1.00834e-13	216086_at	SV2C	3.861	7.85368e-14		1555216_a_at	230214_at	1561266_at							227139_s_at	65517_at
219843_at	IPP	3.78493	1.42824e-12	1566166_at	---	3.85917	9.03397e-18		222379_at	230201_at	204861_s_at							243995_at	215501_s_at
202965_s_at	CAPN6	3.78471	6.3437e-08	1561657_at	---	3.85713	1.48236e-20		224663_s_at	230198_at	206844_at							211227_s_at	1559827_at
235846_at	FSBP /// RAD54B	3.78417	3.11797e-21	223374_s_at	B3GALNT1	3.85548	1.58591e-21		233614_at	230185_at	230695_s_at							243029_at	222442_s_at
205372_at	PLAG1	3.78343	5.25702e-16	212810_s_at	SLC1A4	3.8501	2.93435e-18		219492_at	230176_at	221213_s_at							243374_x_at	233780_at
1560739_a_at	---	3.78291	2.49486e-15	221958_s_at	WLS	3.84911	3.65241e-05		228214_at	230174_at	241739_at							202712_s_at	244841_at
216059_at	PAX3	3.78152	6.26651e-11	243781_at	---	3.84887	1.83116e-24		223715_at	230172_at	204452_s_at							222870_s_at	200885_at
223444_at	SENP7	3.78008	6.81717e-21	230622_at	MLLT4	3.84882	4.67745e-20		1556821_x_at	230169_at	244132_x_at							218700_s_at	218027_at
222844_s_at	SRR	3.77784	1.50501e-13	202878_s_at	CD93	3.84757	5.709e-20		241459_at	230168_at	221993_s_at							230520_at	213349_at
228375_at	IGSF11	3.77112	3.7252e-15	213939_s_at	RUFY3	3.84245	5.09095e-16		227485_at	230165_at	1570384_at							243495_s_at	217800_s_at
211081_s_at	MAP4K5	3.76967	0.000206338	1558122_s_at	CSRNP3	3.84096	6.57315e-20		1564378_a_at	230154_at	237536_at							227276_at	227935_s_at
235830_at	---	3.76831	4.65328e-24	1553611_s_at	KLHL35	3.83622	4.13306e-17		222344_at	230148_at	229086_at							1554067_at	218095_s_at
232856_at	LRRC55	3.76612	2.42434e-12	226989_at	RGMB	3.83584	4.41025e-17		238197_at	230142_s_at	213873_at							229559_at	209653_at
202765_s_at	FBN1	3.76348	3.03027e-06	244846_at	---	3.83492	1.55712e-12		225379_at	230141_at	243237_at							221008_s_at	227277_at
235944_at	HMCN1	3.7593	1.80888e-09	203304_at	BAMBI	3.83455	9.28119e-11		204073_s_at	230129_at	215046_at							206673_at	223403_s_at
238455_at	---	3.75911	2.49871e-18	232424_at	PRDM16	3.82964	2.75777e-12		206339_at	230085_at	222473_s_at							37512_at	231460_at
230695_s_at	RSPH9	3.75868	9.47847e-20	203888_at	THBD	3.82907	1.88394e-10		241998_at	230079_at	1569172_a_at							35148_at	219006_at
229014_at	NR2F1-AS1	3.75731	5.75836e-11	243919_at	---	3.82683	5.2824e-23		202988_s_at	230076_at	243441_at							206109_at	201029_s_at
227148_at	PLEKHH2	3.75613	1.64388e-16	213169_at	SEMA5A	3.8261	7.734e-18		235174_s_at	230072_at	206259_at							217049_x_at	212083_at
227091_at	CCDC146	3.75303	3.55457e-15	224722_at	MIB1	3.81943	5.37538e-16		244675_at	230069_at	219670_at							205691_at	226177_at
240184_at	SYNPR-AS1	3.75221	3.93452e-21	206194_at	HOXC4	3.81673	7.83261e-15		202643_s_at	230064_at	219355_at							202234_s_at	201821_s_at
223523_at	TMEM108	3.74684	9.41166e-15	235031_at	---	3.81648	1.38262e-18		232148_at	230056_at	237379_at							232629_at	207904_s_at
207127_s_at	HNRNPH3	3.74586	1.12706e-33	230418_s_at	GALNT16	3.81444	6.86515e-20		243065_at	230055_at	243296_at							217983_s_at	203325_s_at
213686_at	VPS13A	3.743	4.04924e-17	213385_at	CHN2	3.81401	6.77494e-15		213394_at	230035_at	243226_at							243973_at	219288_at
244049_at	---	3.74072	1.44971e-14	228751_at	CLK4	3.80608	3.23744e-15		237121_at	230032_at	228667_at							210605_s_at	208840_s_at
1557383_a_at	---	3.73806	1.14003e-10	243793_at	AHDC1	3.80486	4.74431e-21		227766_at	230030_at	212706_at							230774_at	218604_at
1566664_at	CCDC168	3.7359	1.03716e-24	201174_s_at	TERF2IP	3.79969	2.85052e-22		243723_at	230025_at	228454_at							242053_at	203192_at
228091_at	STX17	3.73516	7.71084e-16	222651_s_at	TRPS1	3.79821	1.52518e-15		223985_at	230020_at	242343_x_at							231310_at	202484_s_at
236123_at	ST7L	3.7311	2.54297e-08	243748_at	---	3.79746	2.47687e-25		237035_at	229976_at	1561221_x_at							227677_at	218254_s_at
244288_s_at	---	3.72809	6.29171e-17	226822_at	STOX2	3.79454	4.63685e-12		206001_at	229970_at	213443_at							1566766_a_at	222400_s_at
1553400_a_at	CRHR1-IT1 /// MGC57346	3.72804	2.51029e-15	243194_at	AC003006.7 /// OTTHUMG00000183475	3.79345	2.09014e-18		209691_s_at	229956_at	235961_at							202235_at	222837_s_at
228574_at	TMTC2	3.72698	6.15095e-15	222918_at	RAB9B	3.79305	4.7575e-17		210240_s_at	229955_at	230233_at							226926_at	233123_at
228088_at	SESTD1	3.72543	6.02758e-12	242710_at	---	3.79188	1.41351e-25		243172_at	229927_at	213290_at							224397_s_at	223364_s_at
213721_at	SOX2	3.72512	1.94149e-20	233496_s_at	CFL2	3.78956	4.66094e-14		218322_s_at	229922_at	220280_s_at							243111_at	239218_at
233644_at	KATNAL2	3.72156	2.41774e-17	235666_at	ITGA8	3.78634	7.56356e-11		243327_at	229903_x_at	229838_at							210062_s_at	238935_at
203604_at	ZNF516	3.72069	8.80067e-17	215429_s_at	ZNF428	3.78563	1.2818e-19		239188_at	229902_at	212234_at							201100_s_at	221020_s_at
204284_at	PPP1R3C	3.71909	3.69553e-11	227499_at	FZD3	3.78533	1.13305e-14		226363_at	229891_x_at	1557814_a_at							1558249_s_at	212154_at
209285_s_at	FAM208A	3.71465	8.75259e-14	210881_s_at	IGF2 /// INS-IGF2	3.78515	4.44189e-15		240236_at	229888_at	238357_at							202036_s_at	239085_at
243689_s_at	FRG1B	3.71406	1.45463e-21	237305_at	---	3.78487	2.66813e-10		206737_at	229879_at	241231_at							1552296_at	225301_s_at
1561690_at	---	3.71361	1.37881e-11	209618_at	CTNND2	3.78414	1.38879e-20		1559142_at	229878_at	1568801_at							AFFX-HUMISGF3A/M97935_MA_at	205449_at
205652_s_at	TTLL1	3.71214	2.32799e-23	243211_at	---	3.78359	2.25034e-21		232776_at	229872_s_at	1562009_a_at							218706_s_at	241812_at
230005_at	SVIP	3.71096	3.74143e-19	1556682_s_at	---	3.78213	2.08538e-16		1558345_a_at	229866_at	230173_at							237932_at	216614_at
225507_at	PNISR	3.7109	6.78113e-22	228062_at	NAP1L5	3.78207	2.14719e-13		201041_s_at	229854_at	207211_at							230835_at	219741_x_at
232576_at	---	3.70999	1.18403e-16	206238_s_at	YAF2	3.78189	3.60348e-15		215393_s_at	229851_s_at	1570110_at							236576_at	227699_at
205150_s_at	TRIL	3.70967	2.93044e-11	242807_at	FSD1L	3.78103	5.38317e-19		225604_s_at	229849_at	213913_s_at							243738_at	209409_at
238227_at	---	3.7086	3.03692e-16	210762_s_at	DLC1	3.78046	3.85891e-09		207019_s_at	229848_at	229705_at							243656_at	212749_s_at
1554614_a_at	PTBP2	3.70849	1.26706e-19	244062_at	DAAM1	3.77803	2.83591e-21		209207_s_at	229829_at	219779_at							229849_at	220467_at
206178_at	PLA2G5	3.70774	1.21327e-22	243456_at	ZNF214	3.76725	9.5798e-22		217707_x_at	229817_at	244214_at							219945_at	222587_s_at
204742_s_at	PDS5B	3.70739	2.98157e-16	214577_at	MAP1B	3.76388	3.64442e-14		243000_at	229815_at	206332_s_at							231973_s_at	201772_at
242239_at	ARL5B-AS1	3.70687	4.25572e-14	204731_at	TGFBR3	3.76311	2.02877e-10		203636_at	229810_at	225048_at							243003_at	216202_s_at
227169_at	DNAJC18	3.70639	4.64059e-18	1554715_at	LINC00593	3.76229	1.75464e-33		238435_at	229794_at	213405_at							201099_at	226342_at
206240_s_at	ZNF136	3.70564	9.03589e-27	243580_at	GNA14	3.76158	3.35634e-26		217825_s_at	229793_at	231082_at							1560652_at	219875_s_at
207236_at	ZNF345	3.70347	4.87652e-20	243510_at	LOC100506418	3.76107	1.57031e-15		213684_s_at	229787_s_at	204913_s_at							243715_at	231653_at
211165_x_at	EPHB2	3.70346	1.89276e-18	1558295_a_at	PPFIA2	3.76051	2.72915e-21		223467_at	229782_at	203354_s_at							200704_at	201412_at
232013_at	ERCC6L2	3.70291	3.52955e-15	243190_at	AC087501.1 /// OTTHUMG00000132850	3.75643	3.955e-23		202948_at	229775_s_at	243996_at							1563933_a_at	205534_at
32032_at	DGCR14 /// TSSK2	3.70201	8.4483e-29	221541_at	CRISPLD2	3.75469	2.36938e-11		212954_at	229766_at	232100_at							243724_at	239969_at
244159_at	---	3.70114	7.28291e-13	211429_s_at	SERPINA1	3.75254	1.32781e-08		1557707_at	229761_at	241091_at							232985_s_at	209446_s_at
213245_at	ADCY1	3.70094	2.99163e-20	1557430_at	SMIM17	3.75131	2.73367e-12		229943_at	229743_at	207491_at							229963_at	203634_s_at
234929_s_at	SPATA7	3.70021	1.1653e-19	1558476_at	BEND5	3.75107	3.66724e-24		202435_s_at	229729_at	218839_at							1564706_s_at	235299_at
223263_s_at	FGFR1OP2	3.69606	3.44462e-14	1568597_at	LOC646762	3.74946	1.67452e-11		240245_at	229728_at	243366_s_at							227163_at	1559942_at
215599_at	GUSBP3 /// GUSBP9 /// LOC100653061 /// LOC101060519	3.69267	1.34234e-10	243778_at	---	3.74931	9.29184e-27		232064_at	229700_at	1555719_a_at							225487_at	238477_at
227710_s_at	TPT1-AS1	3.68961	2.32799e-17	231798_at	NOG	3.74863	9.36615e-07		207299_s_at	229699_at	224390_s_at							1556911_at	202760_s_at
206513_at	AIM2	3.68857	3.81747e-17	213742_at	SRSF11	3.74489	2.00862e-13		229024_at	229684_s_at	226676_at							210445_at	221584_s_at
233401_at	---	3.68608	8.69493e-13	228919_at	---	3.74464	3.00931e-14		238333_s_at	229679_at	227688_at							1554689_a_at	223712_at
203845_at	KAT2B	3.68464	1.49788e-08	214597_at	SSTR2	3.74277	1.40834e-15		235489_at	229669_at	213841_at							223748_at	1556983_a_at
229243_at	---	3.6825	1.50552e-13	243319_at	---	3.74254	7.54558e-18		232054_at	229661_at	204202_at							243275_at	1554557_at
203226_s_at	TSPAN31	3.67857	6.12827e-26	208063_s_at	CAPN9	3.74092	3.20818e-18		233678_at	229651_at	1558934_a_at							206214_at	210933_s_at
219464_at	CA14	3.67851	8.30055e-25	231220_at	CELF4	3.73984	2.82778e-16		228892_at	229645_at	208797_s_at							238983_at	214751_at
240510_at	NBN	3.67768	3.84367e-25	231130_at	FKBP7	3.73979	9.07802e-12		1556202_at	229641_at	1569349_at							222458_s_at	215068_s_at
219854_at	ZNF14	3.67742	1.12296e-16	203029_s_at	PTPRN2	3.73973	8.45375e-18		201506_at	229637_at	224086_at							243016_at	242218_at
210447_at	GLUD2	3.67635	1.73897e-13	243485_at	OTTHUMG00000168468 /// RP5-944M2.2	3.73707	3.51776e-25		226460_at	229628_s_at	224100_s_at							235527_at	222979_s_at
205280_at	GLRB	3.67604	1.25486e-06	218888_s_at	NETO2	3.73699	3.80829e-16		206196_s_at	229603_at	207976_at							230067_at	224928_at
243225_at	FGF14-AS2	3.67589	9.62845e-12	228724_at	TTLL7	3.73458	5.90359e-17		226666_at	229596_at	228476_at							1562828_at	209130_at
1553148_a_at	SNX13	3.67576	6.48431e-14	228088_at	SESTD1	3.73366	1.75293e-14		236769_at	229591_at	218197_s_at							235148_at	213325_at
219726_at	NLGN3	3.67422	5.75354e-22	218516_s_at	IMPAD1	3.73268	3.0269e-14		1560659_at	229581_at	214229_at							222062_at	232437_at
219051_x_at	METRN	3.67417	6.22904e-19	206281_at	ADCYAP1	3.73205	6.78213e-16		231875_at	229572_at	236465_at							228894_at	207557_s_at
1569069_s_at	TDRD3	3.67403	5.7867e-14	229218_at	COL1A2	3.7298	3.26537e-09		236761_at	229569_at	216866_s_at							243672_at	227514_at
202967_at	GSTA4	3.67316	2.38065e-17	229944_at	OPRK1	3.7243	5.6805e-12		209030_s_at	229565_x_at	225886_at							223311_s_at	224450_s_at
1556325_at	FILIP1	3.67231	6.88678e-16	226691_at	TNRC18	3.72282	2.67128e-14		1566446_at	229537_at	227132_at							225792_at	203143_s_at
205825_at	PCSK1	3.67216	1.74632e-09	240004_at	---	3.71567	1.11625e-14		229626_at	229528_at	219051_x_at							235141_at	244822_at
219895_at	TMEM255A	3.67063	1.715e-13	238727_at	OTTHUMG00000180633 /// RP11-384O8.1	3.71554	2.15067e-05		226326_at	229525_at	218658_s_at							227154_at	203218_at
207308_at	SLCO1A2	3.66923	5.26736e-18	235143_at	SLC10A7	3.7085	4.44438e-23		228367_at	229517_at	239024_at							243966_at	218744_s_at
208990_s_at	HNRNPH3	3.66882	3.78368e-26	231227_at	---	3.70726	1.48833e-10		239434_at	229506_at	1560199_x_at							243633_at	200665_s_at
238625_at	C1orf168	3.66664	2.13455e-06	206228_at	PAX2	3.7064	1.05382e-15		234989_at	229465_s_at	224067_at							224219_s_at	221881_s_at
216361_s_at	KAT6A	3.66658	4.57076e-11	228949_at	WLS	3.70548	5.43741e-05		238478_at	229464_at	226805_at							219823_at	206571_s_at
230045_at	CNTN2	3.66334	1.89473e-11	AFFX-TrpnX-5_at	---	3.70345	1.23896e-24		227900_at	229462_at	240112_at							226789_at	235194_at
216247_at	RPS20 /// SNORD54	3.66282	1.26125e-16	203642_s_at	COBLL1	3.69526	1.0074e-08		236386_at	229459_at	216448_at							205857_at	226490_at
219631_at	LRP12	3.66193	1.79593e-18	205475_at	SCRG1	3.69477	2.05133e-10		242845_at	229441_at	224463_s_at							211781_x_at	214449_s_at
243440_at	SIX3-AS1	3.66125	3.61128e-17	1552506_at	CRB2	3.68897	9.8864e-25		207404_s_at	229435_at	236506_at							227174_at	212563_at
236777_at	LOC100129195	3.65897	3.40397e-12	229881_at	KLF12	3.68249	1.10009e-09		209683_at	229427_at	229204_at							223121_s_at	1563473_at
204861_s_at	LOC101060527 /// NAIP	3.65827	4.7296e-17	225163_at	FRMD4A	3.67773	8.32806e-14		231793_s_at	229423_at	207591_s_at							202498_s_at	231411_at
207417_s_at	ZNF177 /// ZNF559-ZNF177	3.65316	2.6686e-22	212724_at	RND3	3.66614	5.60061e-15		230791_at	229402_at	233433_at							243612_at	215230_x_at
235829_at	CAHM	3.65285	8.17022e-14	230403_at	RFX3	3.66589	5.24152e-11		242191_at	229399_at	238033_at							209040_s_at	238461_at
238488_at	IPO11 /// LRRC70	3.65262	4.72514e-13	214981_at	POSTN	3.66348	8.88804e-09		1558111_at	229388_at	1558747_at							219326_s_at	214823_at
208553_at	HIST1H1E	3.65197	7.28962e-13	237884_x_at	TRPM7	3.66297	1.75508e-20		200790_at	229385_s_at	209640_at							1255_g_at	213069_at
207605_x_at	ZNF117	3.64943	2.86754e-21	237007_at	---	3.66074	8.11927e-15		1556657_at	229378_at	207043_s_at							243347_at	AFFX-HSAC07/X00351_5_at
207828_s_at	CENPF	3.6475	2.3774e-19	1561763_at	---	3.65938	8.44389e-19		227771_at	229375_at	235959_at							1554314_at	203088_at
217574_at	CDH8	3.64685	2.51187e-15	212249_at	PIK3R1	3.65817	6.3037e-15		227203_at	229374_at	233234_at							235749_at	219093_at
226975_at	RNPC3	3.64583	1.78167e-10	230302_at	OTTHUMG00000174444 /// RP11-48B3.4	3.65616	2.435e-16		240922_at	229371_at	230193_at							212647_at	224913_s_at
210880_s_at	EFS	3.64551	6.14335e-25	227297_at	ITGA9	3.65332	7.90738e-14		204021_s_at	229369_at	235556_at							237778_at	202733_at
215270_at	LFNG	3.64501	9.09368e-19	220173_at	CCDC176	3.65277	4.38788e-16		235891_at	229365_at	236152_at							243233_at	205214_at
228692_at	PREX2	3.64313	4.18937e-12	242138_at	DLX1	3.65179	4.94049e-09		212488_at	229355_at	205152_at							213201_s_at	231628_s_at
203698_s_at	FRZB	3.64258	6.4365e-07	229816_at	WDR78	3.64904	2.89967e-21		215071_s_at	229351_at	241579_at							202832_at	222642_s_at
230593_at	GRIK3	3.64252	4.3334e-11	226615_at	XPR1	3.64803	1.11919e-16		232336_at	229333_at	240927_at							227236_at	219390_at
1561578_s_at	SLC25A53	3.64023	2.13754e-20	231001_at	FIBIN	3.64771	8.77877e-10		244511_at	229330_at	242757_at							235515_at	1554168_a_at
230290_at	SCUBE3	3.63884	2.01629e-18	202669_s_at	EFNB2	3.64393	4.26965e-12		213703_at	229318_at	1557402_at							231325_at	219334_s_at
1565844_at	BRPF3	3.63793	1.56227e-26	206178_at	PLA2G5	3.64201	1.28073e-25		244332_at	229317_at	237594_at							205726_at	221492_s_at
231927_at	ATF6	3.63698	3.4171e-15	233606_at	---	3.64066	1.80923e-14		204807_at	229315_at	215306_at							208358_s_at	1552678_a_at
218142_s_at	CRBN	3.63505	6.12281e-27	232238_at	ASPM	3.63779	0.000137828		243283_at	229313_at	220598_at							243589_at	233713_at
217878_s_at	CDC27	3.63188	0.000921391	1555935_s_at	HUNK	3.63727	1.04961e-17		224822_at	229312_s_at	1563509_at							1552735_at	202481_at
1556180_at	LINC00847	3.63134	1.54262e-13	227705_at	TCEAL7	3.63712	1.49495e-14		242626_at	229311_at	238830_at							211538_s_at	214130_s_at
223582_at	GPR98	3.62981	5.37731e-26	235987_at	PRKXP1	3.6358	1.93566e-21		235656_s_at	229307_at	208844_at							212311_at	201122_x_at
205510_s_at	FLJ10038	3.6295	1.24134e-14	232997_at	---	3.63484	9.72605e-17		230288_at	229303_at	228479_at							243690_at	201192_s_at
226931_at	TMTC1	3.62854	1.71559e-15	243945_at	TRIM2	3.63283	4.09194e-24		221350_at	229301_at	204703_at							AFFX-r2-Bs-dap-3_at	239946_at
231610_at	---	3.62783	4.75888e-13	216870_x_at	DLEU2	3.63068	3.26477e-16		234317_s_at	229299_at	231262_at							230563_at	1564053_a_at
1554249_a_at	ZNF638 /// ZNF638-IT1	3.62656	2.03969e-07	242789_at	PDE1A	3.62899	2.81818e-16		236121_at	229298_at	224375_at							1552897_a_at	222019_at
206540_at	GLB1L	3.62482	1.69433e-18	204719_at	ABCA8	3.62593	8.84287e-18		233481_at	229294_at	233159_at							1564083_at	200987_x_at
205408_at	MLLT10	3.62426	1.69351e-18	231936_at	HOXC9	3.62043	1.33124e-09		1565602_at	229289_at	215169_at							242045_at	201903_at
200919_at	PHC2	3.62396	1.01476e-18	209398_at	HIST1H1C	3.61826	7.36722e-12		243317_at	229287_at	233881_s_at							202037_s_at	218865_at
230924_at	TTLL6	3.62104	6.56266e-16	229580_at	OTTHUMG00000175814 /// RP11-13L2.4	3.6181	3.58584e-17		210214_s_at	229273_at	229730_at							243539_at	243852_at
204153_s_at	MFNG	3.62008	5.49991e-15	219993_at	SOX17	3.61707	1.17141e-09		222953_at	229266_at	225387_at							243829_at	201587_s_at
226643_s_at	NUDCD2	3.61937	2.14668e-18	201341_at	ENC1	3.61287	3.35913e-11		204393_s_at	229247_at	237545_at							214519_s_at	200618_at
207768_at	EGR4	3.61878	2.48377e-05	238176_at	RAPGEF2	3.61271	3.01328e-16		239569_at	229243_at	208432_s_at							204684_at	225673_at
231967_at	PHF20L1	3.618	2.85425e-11	205493_s_at	DPYSL4	3.61158	1.41252e-16		215206_at	229234_at	1556373_a_at							204004_at	229271_x_at
1569108_a_at	ZNF589	3.61657	6.84661e-20	226831_at	SLC25A46	3.61126	5.0038e-13		201152_s_at	229231_at	238483_at							206893_at	1555037_a_at
229385_s_at	TINCR	3.61654	3.04989e-14	210015_s_at	MAP2	3.61071	3.34247e-09		208579_x_at	229227_at	1568807_a_at							241772_at	226132_s_at
229645_at	FAM69C	3.61454	1.98198e-23	239952_at	LOC100996668 /// ZEB1	3.61062	5.2782e-20		243122_at	229226_at	217358_at							226223_at	206995_x_at
AFFX-ThrX-M_at	---	3.61422	1.41651e-10	226625_at	TGFBR3	3.60551	4.86517e-11		231874_at	229222_at	240491_at							243899_at	213955_at
242086_at	SPATA6	3.6134	1.40283e-16	239833_at	---	3.6025	3.35255e-19		220694_at	229216_s_at	210184_at							243295_at	203821_at
207781_s_at	ZNF711	3.61177	1.00955e-09	232449_at	BCO2	3.60008	6.00411e-14		204762_s_at	229203_at	236116_at							242909_at	225609_at
238073_at	ELAVL4	3.61062	5.82368e-19	233713_at	---	3.5987	3.53956e-11		1558368_s_at	229184_at	1558856_at							243439_at	203085_s_at
1553158_at	CEP19	3.61048	1.23557e-13	202708_s_at	HIST2H2BE	3.59648	5.01104e-11		235818_at	229175_at	1560697_at							243565_at	221841_s_at
1553227_s_at	BRWD1	3.61043	1.7412e-17	227509_x_at	---	3.59554	5.56366e-27		1552337_s_at	229170_s_at	237599_at							231731_at	217785_s_at
1558392_at	SYNE2	3.60699	4.9332e-13	222161_at	NAALAD2	3.59025	9.00565e-13		233228_at	229160_at	211359_s_at							1552575_a_at	236217_at
205383_s_at	ZBTB20	3.60346	1.06147e-12	227996_at	FARP1 /// FARP1-IT1	3.58905	7.07391e-17		205952_at	229153_at	204813_at							214624_at	1555313_a_at
219992_at	TAC3	3.60286	9.99892e-09	237828_at	SRRM4	3.58563	3.2564e-15		211478_s_at	229151_at	213694_at							234987_at	207466_at
244117_at	---	3.60187	3.03371e-18	228044_at	SERP2	3.58501	7.1325e-22		242879_x_at	229145_at	AFFX-r2-Bs-phe-3_at							243332_at	217752_s_at
217208_s_at	DLG1	3.60122	2.01432e-07	243972_at	BTF3L4	3.5843	1.35966e-25		224848_at	229141_at	227192_at							228956_at	228873_at
219036_at	CEP70	3.59906	2.6387e-24	223755_at	KIRREL2	3.58384	2.14941e-14		227847_at	229138_at	219018_s_at							223000_s_at	243301_at
235216_at	ESCO1	3.59894	0.00101395	238133_at	---	3.58304	2.08409e-13		210172_at	229133_s_at	202873_at							243209_at	228825_at
229312_s_at	GKAP1	3.59753	6.76892e-17	229193_at	LUC7L3	3.58055	4.4827e-14		242539_at	229129_at	231660_at							AFFX-r2-Ec-bioC-3_at	201968_s_at
225078_at	EMP2	3.59732	2.43094e-18	1556695_a_at	NR2F1-AS1	3.58036	1.11528e-13		202600_s_at	229123_at	1565618_at							214834_at	202435_s_at
239300_at	PIK3C3	3.59666	1.62064e-16	229288_at	EPHA7	3.57732	1.38559e-05		204035_at	229122_x_at	213688_at							205719_s_at	225604_s_at
235611_at	SREK1	3.59625	5.44044e-13	241700_at	ZFHX4	3.57562	1.08816e-06		209604_s_at	229116_at	221415_s_at							AFFX-r2-Bs-dap-5_at	202402_s_at
204525_at	PHF14	3.59508	4.06971e-14	233279_at	---	3.5736	3.33997e-22		209200_at	229111_at	213706_at							218186_at	203068_at
230285_at	SVIP	3.59031	5.33887e-09	242447_at	C3orf70	3.5729	2.28972e-12		209712_at	229090_at	1557615_a_at							1557765_at	204681_s_at
225502_at	DOCK8	3.58778	4.20492e-06	228850_s_at	SLIT2	3.5697	3.6485e-05		221455_s_at	229085_at	230748_at							223423_at	201695_s_at
213931_at	ID2 /// ID2B	3.58705	3.66274e-12	243652_at	---	3.56815	8.91594e-22		228235_at	229083_at	243112_at							204724_s_at	223686_at
204201_s_at	PTPN13	3.58212	5.30165e-25	203929_s_at	MAPT	3.56561	2.77578e-17		202668_at	229081_at	1569607_s_at							243910_x_at	210394_x_at
1553247_a_at	ZNF709	3.58138	2.1941e-12	228128_x_at	PAPPA	3.56476	1.24387e-06		244276_at	229078_s_at	223462_at							243857_at	212662_at
1569262_x_at	UBE3D	3.58094	2.49697e-10	234977_at	ZADH2	3.56395	1.03955e-11		227562_at	229073_at	206306_at							226231_at	231048_at
238956_at	EFNA2	3.57885	8.37218e-14	211568_at	BAI3	3.56371	4.65457e-23		207570_at	229066_at	243553_x_at							AFFX-r2-Bs-dap-M_at	209569_x_at
242900_at	ALG10B	3.57663	7.57404e-14	205168_at	DDR2	3.5599	9.78237e-15		1565406_a_at	229062_at	223719_s_at							1562226_at	224870_at
206098_at	ZBTB6	3.57296	1.07329e-13	243265_at	GAD2	3.55799	9.62396e-25		233648_at	229060_at	1570295_at							203797_at	218853_s_at
231979_at	---	3.57162	9.44639e-12	1555352_at	FOXP2	3.55682	4.23746e-22		228971_at	229053_at	204152_s_at							243249_at	229779_at
211432_s_at	TYRO3	3.56757	3.31791e-17	235562_at	C3orf70	3.55601	4.80737e-15		205359_at	229032_at	1562699_at							206891_at	201474_s_at
226754_at	ZNF251	3.56672	2.85373e-19	201426_s_at	VIM	3.55427	1.94688e-13		219668_at	229028_s_at	242895_x_at							227803_at	218858_at
1554715_at	LINC00593	3.56517	2.46617e-29	224218_s_at	TRPS1	3.55068	1.57904e-12		1555675_at	229019_at	221950_at							230896_at	228444_at
225977_at	PCDH18	3.56267	1.86904e-16	243984_at	---	3.5488	5.63243e-25		1564776_at	229017_s_at	228740_at							210029_at	229595_at
1556927_at	KCNK10	3.56214	2.76402e-11	1553622_a_at	FSIP1	3.54654	2.004e-18		230772_at	229016_s_at	233072_at							200706_s_at	207528_s_at
217594_at	ZCCHC11	3.56101	5.46247e-16	220133_at	ODAM	3.54477	3.68819e-09		238311_at	229009_at	204387_x_at							232151_at	213206_at
243791_at	---	3.55964	1.29145e-15	232903_at	CTC-439O9.2 /// OTTHUMG00000182321	3.54311	4.50416e-18		212486_s_at	229000_at	1560744_at							1552368_at	235251_at
244370_at	KIAA2022	3.55907	5.18151e-10	229744_at	SSFA2	3.53833	5.9638e-14		229732_at	228999_at	216757_at							202035_s_at	223077_at
1559966_a_at	ZFHX4-AS1	3.55769	1.93876e-08	223577_x_at	LOC100996467	3.53694	2.7959e-11		243182_at	228983_at	1553749_at							243176_at	201204_s_at
219653_at	LSM14B	3.55477	1.14061e-19	205933_at	SETBP1	3.53603	2.9777e-13		226492_at	228974_at	234497_s_at							202889_x_at	217808_s_at
1561760_s_at	LOC645513	3.55419	2.81383e-15	223059_s_at	FAM107B	3.53561	4.76969e-19		243524_at	228963_at	236011_at							242128_at	218739_at
235461_at	TET2	3.55316	2.24828e-11	231558_at	---	3.53487	3.70346e-21		206293_at	228960_at	225704_at							202887_s_at	236075_s_at
225430_at	GATC	3.55199	4.97485e-16	221348_at	NPPC	3.53103	1.01084e-12		223183_at	228959_at	210520_at							212314_at	200691_s_at
203651_at	ZFYVE16	3.55166	3.4865e-18	243401_at	---	3.52787	2.55847e-19		237917_at	228948_at	223750_s_at							212560_at	222989_s_at
228066_at	C17orf96	3.54969	1.22572e-19	206730_at	GRIA3	3.52784	1.17365e-17		203658_at	228944_at	214902_x_at							220786_s_at	1568954_s_at
226370_at	KLHL15	3.54497	1.08336e-25	222566_at	SUV420H1	3.52755	3.53789e-17		206606_at	228927_at	37953_s_at							207836_s_at	244641_at
222273_at	PAPOLG	3.54179	6.89082e-17	241961_at	TECRL	3.52639	1.46225e-06		200794_x_at	228920_at	236256_at							243868_at	219402_s_at
213271_s_at	DOPEY1	3.54125	2.49774e-19	214415_at	PLGLA /// PLGLB1 /// PLGLB2	3.52631	7.52607e-14		215305_at	228917_at	212503_s_at							224048_at	229981_at
212503_s_at	DIP2C	3.54115	3.05506e-19	219213_at	JAM2	3.52518	2.58542e-18		228551_at	228916_at	1568777_at							243416_at	214108_at
1556883_a_at	LOC440896	3.54011	6.98353e-13	239273_s_at	MMP28	3.52261	1.08133e-12		226446_at	228910_at	1570145_at							220275_at	221059_s_at
223524_s_at	TMEM108	3.53958	3.6596e-16	243993_at	---	3.51928	2.28442e-14		232453_at	228907_at	1553498_at							243992_at	236714_at
212070_at	GPR56	3.53883	6.5542e-11	224344_at	COX6A1	3.51874	3.42695e-20		241348_at	228894_at	1552449_a_at							243552_at	228082_at
208121_s_at	PTPRO	3.53149	2.57443e-11	236290_at	DOK6	3.51401	5.47565e-21		1552701_a_at	228888_at	239291_at							1561101_at	222020_s_at
224812_at	HIBADH	3.53066	1.15431e-20	204159_at	CDKN2C	3.51222	6.13811e-18		218175_at	228886_at	229774_at							243338_at	201196_s_at
202283_at	SERPINF1	3.52936	3.95559e-10	235486_at	KIAA1549L	3.50896	3.216e-16		231863_at	228864_at	220879_at							221245_s_at	242775_at
211220_s_at	HSF2	3.52909	2.80021e-15	215059_at	---	3.50727	5.14455e-26		235629_at	228858_at	206982_at							1562484_at	209773_s_at
229427_at	SEMA5A	3.52849	1.69239e-16	1554530_at	VSTM2A	3.50614	6.22674e-23		206544_x_at	228855_at	1557270_at							243768_at	221047_s_at
229116_at	CNKSR2	3.52813	1.79851e-21	222270_at	SMEK2	3.50501	5.45291e-20		203749_s_at	228831_s_at	234003_at							203798_s_at	212119_at
203675_at	NUCB2	3.52562	5.72508e-26	219197_s_at	SCUBE2	3.50429	1.10129e-06		231734_at	228828_at	244520_at							AFFX-r2-Ec-bioC-5_at	231277_x_at
214256_at	ATP10A	3.52407	3.00304e-23	231898_x_at	SOX2-OT	3.49924	2.51246e-11		210757_x_at	228826_at	236105_at							228885_at	244115_at
220390_at	AGBL2	3.52369	2.77558e-20	238021_s_at	CRNDE	3.49903	5.43109e-17		220397_at	228816_at	1569272_at							239552_at	222044_at
225717_at	KIAA1715	3.52267	7.85748e-11	222967_at	SLC5A7	3.49796	2.49928e-18		208502_s_at	228813_at	1554108_at							241535_at	242131_at
235435_at	AASDH	3.52234	8.77283e-17	229245_at	PLEKHA6	3.49516	1.13281e-16		235925_at	228812_at	229015_at							AFFX-HUMRGE/M10098_3_at	203386_at
241996_at	---	3.52138	7.09855e-16	228950_s_at	WLS	3.49502	8.49458e-06		223392_s_at	228811_at	1558697_a_at							206588_at	230660_at
1565936_a_at	LMO3	3.5212	4.03859e-20	243287_s_at	OSTM1	3.49308	2.87741e-18		209167_at	228799_at	1554712_a_at							AFFX-r2-Ec-bioD-3_at	243492_at
214102_at	---	3.52057	4.27014e-15	1553614_a_at	FLJ25694	3.49227	3.03555e-09		209540_at	228795_at	1559245_at							AFFX-M27830_5_at	217887_s_at
233202_at	CNTNAP3	3.51919	1.25227e-10	229057_at	SCN2A	3.49223	5.11953e-12		201798_s_at	228792_at	210824_at							AFFX-hum_alu_at	236132_at
206731_at	CNKSR2	3.51896	7.14543e-18	205103_at	C1orf61	3.49177	8.31003e-12		203030_s_at	228791_at	1555691_a_at							AFFX-r2-Ec-bioD-5_at	202124_s_at
1562848_at	IST1	3.51781	1.93404e-14	230026_at	MRPL43	3.49119	1.46633e-22		1557246_at	228788_at	229376_at							AFFX-r2-P1-cre-3_at	227997_at
223701_s_at	USP47	3.51687	1.34208e-13	231681_x_at	HIST3H2A	3.48981	5.15082e-26		240815_at	228781_at	1553435_at							AFFX-r2-P1-cre-5_at	207517_at
211507_s_at	MTMR3	3.51409	1.38093e-25	244107_at	---	3.48848	2.76341e-09		216596_at	228762_at	240074_at								221861_at
229145_at	ANAPC16	3.51365	2.34561e-23	206033_s_at	DSC3	3.48748	4.08159e-07		1556329_a_at	228757_at	231643_s_at								225575_at
221588_x_at	ALDH6A1	3.51334	3.85809e-22	230904_at	FSD1L	3.48726	1.22401e-11		217826_s_at	228750_at	237411_at								230791_at
235369_at	C14orf28	3.51118	5.83956e-14	202709_at	FMOD	3.48624	6.4683e-14		240347_at	228749_at	209867_s_at								226301_at
206500_s_at	MIS18BP1	3.5059	1.73207e-05	229383_at	42064	3.48604	4.45209e-19		211488_s_at	228742_at	234098_at								235349_at
233193_x_at	INTS4	3.50544	1.67348e-19	213397_x_at	RNASE4	3.48217	1.65881e-11		1560006_a_at	228734_at	208016_s_at								1568765_at
204483_at	ENO3	3.50151	2.187e-11	226777_at	ADAM12 /// ADAM12-OT1	3.48134	7.94941e-14		214238_at	228730_s_at	1557605_a_at								243179_at
213808_at	ADAM23	3.50144	1.9078e-16	238532_at	DPF3	3.48043	1.72154e-23		224690_at	228720_at	235402_at								204221_x_at
228149_at	C7orf60	3.50091	2.14325e-09	205112_at	PLCE1	3.48034	5.34032e-18		1563595_at	228719_at	225966_at								214717_at
216493_s_at	IGF2BP3	3.50044	1.89508e-17	209570_s_at	NSG1	3.47863	6.27383e-12		243581_at	228711_at	1563975_at								209288_s_at
236133_x_at	ZNF254	3.50029	2.9565e-13	243597_at	FANCB	3.47784	5.55196e-22		231037_at	228709_at	1557829_at								201469_s_at
219205_at	SRR	3.50011	1.05301e-15	203074_at	ANXA8 /// ANXA8L1 /// ANXA8L2	3.47415	7.02897e-07		208399_s_at	228670_at	1557724_a_at								241721_at
1552329_at	RBBP6	3.4995	1.41496e-17	222797_at	DPYSL5	3.46962	2.87701e-21		243721_at	228665_at	37590_g_at								222454_s_at
203724_s_at	RUFY3	3.4962	4.02973e-08	228573_at	ANTXR2	3.46748	2.36075e-14		243605_at	228661_s_at	228594_at								209567_at
244156_at	---	3.49557	9.08963e-12	225782_at	MSRB3	3.46707	5.1486e-07		235016_at	228651_at	1557770_at								219938_s_at
207016_s_at	ALDH1A2	3.49551	2.40743e-08	243310_at	---	3.46585	3.14271e-19		205500_at	228647_at	211555_s_at								229097_at
225490_at	ARID2	3.49439	4.8395e-19	205747_at	CBLN1	3.46528	2.251e-16		242438_at	228640_at	213925_at								226459_at
214769_at	CLCN4	3.49135	6.21207e-13	230088_at	---	3.4649	5.759e-19		202811_at	228630_at	235614_at								1556210_at
238476_at	CREBRF	3.49008	3.47741e-14	204260_at	CHGB	3.46346	4.93835e-15		244011_at	228628_at	238177_at								209082_s_at
212650_at	EHBP1	3.48994	3.47914e-06	1567284_at	OR1J4	3.46224	9.25727e-28		204491_at	228615_at	218142_s_at								214155_s_at
226615_at	XPR1	3.48909	1.78065e-13	241044_x_at	---	3.45998	8.07021e-15		241102_at	228613_at	207946_at								224022_x_at
1558626_at	---	3.48818	1.9614e-10	243038_at	RBM43	3.45947	7.57025e-18		236263_at	228606_at	1553133_at								217907_at
202561_at	TNKS	3.48673	3.09948e-19	241542_at	---	3.45653	4.05072e-15		1552809_at	228598_at	242352_at								200628_s_at
239741_at	LOC283658 /// PYGO1	3.48561	2.62197e-11	235874_at	PRSS35	3.45301	2.10393e-11		1559992_a_at	228584_at	228993_s_at								207156_at
223254_s_at	G2E3	3.48529	1.89233e-06	1566269_at	RALGAPA1	3.45296	1.44067e-27		236088_at	228583_at	202730_s_at								210413_x_at
226865_at	LOC100509635	3.48522	1.86017e-17	243979_at	OTTHUMG00000161226 /// RP11-506N2.1	3.452	2.5897e-24		213825_at	228569_at	217856_at								232961_at
235831_at	---	3.48416	1.05803e-15	1565844_at	BRPF3	3.45131	4.15096e-29		222484_s_at	228562_at	1568601_at								230013_s_at
AFFX-PheX-3_at	---	3.48168	2.52256e-19	204860_s_at	LOC101060527 /// NAIP	3.4509	3.22919e-14		236317_at	228547_at	1568594_s_at								214702_at
232282_at	WNK3	3.48038	2.30369e-23	238620_at	OTTHUMG00000176821 /// RP11-846E15.4	3.44862	2.05632e-11		209118_s_at	228539_at	209589_s_at								224824_at
232095_at	---	3.48001	1.34733e-12	241620_at	SMCHD1	3.44849	2.4452e-14		221858_at	228504_at	243901_at								203387_s_at
224770_s_at	NAV1	3.47983	1.28469e-19	1560023_x_at	---	3.44848	9.11632e-19		231969_at	228502_at	204072_s_at								216048_s_at
223345_at	HDAC8	3.47865	2.72395e-23	203185_at	RASSF2	3.44743	7.58457e-16		201836_s_at	228495_at	215434_x_at								242996_at
202656_s_at	SERTAD2	3.47821	6.47974e-12	210319_x_at	MSX2	3.44673	1.45096e-06		243073_at	228494_at	233244_at								223743_s_at
1557122_s_at	GABRB2	3.47712	1.6594e-15	212095_s_at	MTUS1	3.44572	5.7346e-12		202149_at	228493_at	1560715_at								202264_s_at
239049_at	---	3.47708	1.1704e-10	232932_at	---	3.44084	1.96044e-14		237839_at	228483_s_at	219849_at								240231_at
226552_at	IER5L	3.47666	6.01268e-08	206427_s_at	MLANA	3.44052	7.24001e-14		229613_at	228482_at	236322_at								201251_at
223189_x_at	KMT2E	3.47507	1.00861e-18	242405_at	---	3.43912	3.64901e-14		225669_at	228465_at	234384_at								1556329_a_at
241962_at	---	3.47506	6.04324e-18	229163_at	CAMK2N1	3.43494	6.7488e-21		207177_at	228458_at	241522_at								218516_s_at
201730_s_at	TPR	3.47445	1.862e-13	AFFX-ThrX-5_at	---	3.43378	6.69185e-17		226267_at	228457_at	230220_at								202351_at
235798_at	TMEM170B	3.47247	3.2896e-05	233193_x_at	INTS4	3.43329	2.62444e-22		241933_at	228455_at	214492_at								221696_s_at
232412_at	FBXL20	3.47085	4.37905e-13	1568603_at	CADPS	3.43309	5.82751e-15		243725_at	228451_at	215391_at								231227_at
229610_at	CKAP2L	3.47061	1.16496e-17	206045_s_at	LOC100996400 /// NOL4	3.43283	4.41277e-13		232738_at	228433_at	1562926_at								200697_at
201764_at	TMEM106C	3.46779	2.13296e-13	242186_x_at	LPHN3	3.43042	2.16701e-11		234111_at	228427_at	206305_s_at								202721_s_at
212935_at	MCF2L	3.46722	1.91212e-21	214256_at	ATP10A	3.42971	4.20805e-26		230071_at	228418_at	228718_at								1552947_x_at
227121_at	---	3.46606	2.78734e-09	236335_at	GUCY1A2	3.42797	2.81233e-15		1556728_at	228412_at	230966_at								201151_s_at
243607_at	---	3.46394	1.10066e-20	237842_at	MAP7D3	3.42795	6.44437e-26		1561596_at	228396_at	239049_at								202377_at
226563_at	SMAD2	3.4624	6.71091e-20	243421_at	---	3.42766	1.97014e-30		205344_at	228393_s_at	1558660_at								201069_at
225341_at	MTERFD3	3.46092	2.99282e-15	219181_at	LIPG	3.42698	2.05913e-08		201213_at	228392_at	224184_s_at								201841_s_at
235309_at	RPS15A	3.46048	3.06505e-17	222249_at	---	3.42644	8.73242e-23		204358_s_at	228384_s_at	208222_at								208790_s_at
221985_at	KLHL24	3.45925	1.72875e-07	225996_at	LONRF2	3.42413	1.59062e-15		243297_at	228377_at	235636_at								233976_at
225270_at	NEO1	3.45877	1.31095e-20	236577_at	---	3.42283	3.01408e-12		228228_at	228375_at	211094_s_at								230626_at
202062_s_at	SEL1L	3.45601	1.64293e-13	237314_at	ENKUR	3.42249	3.5445e-19		216191_s_at	228374_at	241977_s_at								208693_s_at
212483_at	NIPBL	3.45582	9.81851e-19	226675_s_at	MALAT1	3.42123	3.14092e-08		206374_at	228354_at	233081_at								1556037_s_at
229817_at	ZNF608	3.45475	2.96026e-15	208664_s_at	TTC3 /// TTC3P1	3.41951	4.01054e-07		243592_at	228341_at	241206_at								228235_at
32099_at	SAFB2	3.4527	6.41314e-26	243850_at	---	3.41921	5.56853e-25		227439_at	228336_at	244793_at								1569003_at
235560_at	NOVA2	3.45247	1.42488e-12	201278_at	DAB2	3.41717	2.58139e-09		236034_at	228329_at	237228_at								226302_at
235645_at	ESCO1	3.45082	8.75684e-05	223444_at	SENP7	3.4157	1.108e-22		236711_at	228328_at	215980_s_at								233090_at
237054_at	ENPP5	3.45077	3.99301e-12	210121_at	B3GALT2	3.41427	3.9763e-13		223553_s_at	228326_at	231238_at								232217_at
1553133_at	C9orf72	3.44997	3.31782e-10	244181_at	---	3.41314	1.16405e-13		207145_at	228314_at	209437_s_at								212333_at
231251_at	WIPF2	3.44864	6.47507e-15	235118_at	CADM2	3.41306	1.81353e-16		228004_at	228296_at	AFFX-r2-Bs-lys-3_at								224710_at
1553447_at	AGBL1	3.44739	1.61859e-10	241469_at	HFM1	3.41103	1.94581e-16		222455_s_at	228282_at	216555_at								209404_s_at
48825_at	ING4	3.44604	1.13213e-18	226461_at	HOXB9	3.40927	8.92068e-11		243019_at	228263_at	225430_at								219749_at
230889_at	LOC645321	3.4454	5.52196e-16	239118_at	KCNA2	3.40906	3.88283e-17		204168_at	228255_at	225957_at								242477_at
1557073_s_at	TTBK2	3.44535	6.79925e-13	216059_at	PAX3	3.40888	3.07524e-12		232344_at	228253_at	238446_at								1553768_a_at
222807_at	C11orf30	3.44526	1.23812e-19	230645_at	FRMD3	3.40516	9.18713e-13		230595_at	228249_at	211262_at								219043_s_at
236359_at	SCN4B	3.44431	1.17296e-08	226084_at	MAP1B	3.40349	2.06438e-20		210598_at	228245_s_at	219205_at								224486_s_at
235569_at	VPS37D	3.44345	9.23701e-26	243892_at	OTTHUMG00000161775 /// RP11-171N4.2	3.40204	4.01738e-23		232118_at	228234_at	233414_at								230082_at
226365_at	OTTHUMG00000176823 /// RP11-846E15.2	3.44317	3.37515e-10	216005_at	TNC	3.40156	8.35993e-17		238022_at	228225_at	202656_s_at								209233_at
1560788_at	MYO3B	3.44155	1.77844e-14	229642_at	ARHGEF7	3.40013	5.67259e-16		219724_s_at	228216_at	237848_at								242663_at
236297_at	---	3.44079	3.52682e-17	244783_at	YAF2	3.39924	1.99229e-20		201876_at	228208_x_at	1562495_at								219450_at
243339_at	---	3.44047	1.07693e-21	204612_at	PKIA	3.39901	9.22269e-23		243854_at	228199_at	206340_at								203627_at
222571_at	ST6GALNAC6	3.43935	3.43308e-21	206191_at	ENTPD3	3.39853	9.39268e-12		225167_at	228198_s_at	222553_x_at								233555_s_at
1557797_a_at	---	3.43931	5.38222e-12	1560705_at	---	3.39723	6.19648e-25		204124_at	228194_s_at	213337_s_at								1554414_a_at
239710_at	FIGN	3.43912	3.10856e-14	1568604_a_at	CADPS	3.39472	8.75521e-16		205031_at	228174_at	210033_s_at								235092_at
233309_at	---	3.43708	6.63574e-13	243427_at	---	3.39451	4.64891e-27		227251_at	228171_s_at	1556480_a_at								205009_at
1564190_x_at	ZNF519	3.43614	3.29984e-17	221973_at	LOC100506076 /// LOC100506123	3.3895	3.23695e-17		242934_at	228165_at	225484_at								214281_s_at
233152_x_at	---	3.43598	7.42093e-13	243460_at	---	3.38697	3.22038e-23		208096_s_at	228156_at	231024_at								219527_at
206018_at	FOXG1	3.43551	0.00732806	205563_at	KISS1	3.38348	2.64272e-10		243090_at	228131_at	240106_at								202759_s_at
230932_at	RNF130	3.43521	8.4419e-13	241560_at	---	3.38203	3.0571e-26		204588_s_at	228091_at	235405_at								209286_at
221220_s_at	SCYL2	3.43491	4.06799e-06	205130_at	MOK	3.37976	4.12577e-29		215318_at	228086_at	240435_at								207667_s_at
214746_s_at	ZNF467	3.43406	8.39717e-17	202803_s_at	ITGB2	3.37855	3.50292e-22		233311_at	228081_at	230290_at								222108_at
210942_s_at	ST3GAL6	3.43345	8.47244e-11	1553306_at	CASP8	3.37701	9.72882e-23		209541_at	228070_at	1570351_at								1557803_at
231142_at	---	3.43337	5.2715e-11	47550_at	LZTS1	3.37528	9.14623e-18		221378_at	228066_at	207185_at								219891_at
226423_at	PAQR8	3.43315	9.5437e-16	244579_at	---	3.37465	1.07513e-17		232528_at	228060_at	209291_at								224967_at
224150_s_at	CEP70	3.43307	6.26337e-20	241980_at	MAP6	3.37183	2.29035e-13		242059_at	228057_at	243219_x_at								226824_at
217864_s_at	PIAS1	3.42989	1.03708e-19	1559340_at	TTLL11-IT1	3.37067	1.3062e-25		241859_at	228054_at	233005_at								239835_at
243911_at	---	3.42912	2.46097e-24	233869_x_at	---	3.36944	2.14241e-13		202364_at	228041_at	244401_at								225895_at
211257_x_at	ZNF638	3.42748	2.45291e-21	218501_at	ARHGEF3	3.36816	5.65661e-12		229824_at	228038_at	220679_s_at								201087_at
230030_at	HS6ST2	3.42694	1.47426e-14	225990_at	BOC	3.36669	9.77505e-08		242902_at	228036_s_at	230537_at								226389_s_at
235600_at	---	3.42561	1.1406e-18	219671_at	HPCAL4	3.36577	2.47046e-20		202664_at	228021_at	215941_at								226271_at
242519_at	CCDC152	3.4248	3.32912e-13	1554966_a_at	FILIP1L	3.36462	3.46334e-18		226246_at	228012_at	1557879_at								241970_at
226232_at	GDF11	3.42327	3.34685e-20	202976_s_at	RHOBTB3	3.36354	1.43019e-18		204818_at	228011_at	229912_at								1552309_a_at
226941_at	ATF6	3.42213	1.18461e-18	215849_x_at	TTC18	3.36169	2.54406e-35		238047_at	227986_at	244043_at								228049_x_at
243530_at	---	3.42147	7.02997e-23	207951_at	CSN2	3.36014	1.39082e-26		213830_at	227982_at	1560282_at								242806_at
228986_at	OSBPL8	3.41899	0.000932715	1559244_at	FMN2	3.35931	5.78905e-23		210383_at	227979_at	241634_at								204597_x_at
201869_s_at	TBL1X	3.41784	2.02945e-22	224559_at	MALAT1	3.35827	6.62825e-05		243676_at	227966_s_at	214607_at								239134_at
232547_at	SRCIN1	3.41769	4.06329e-14	239780_at	---	3.35647	7.5477e-14		234182_at	227963_at	208191_x_at								1558511_s_at
1557169_x_at	HCG11	3.41689	7.25721e-18	1566162_x_at	---	3.3527	1.49739e-16		243599_at	227955_s_at	219398_at								222762_x_at
206022_at	NDP	3.41561	2.76049e-09	222162_s_at	ADAMTS1	3.35168	2.36134e-10		231403_at	227941_at	218437_s_at								217561_at
204849_at	DPH3P1 /// TCFL5	3.4136	1.76276e-20	237299_at	---	3.35158	4.07036e-21		209447_at	227934_at	205510_s_at								1553171_x_at
217564_s_at	CPS1	3.41223	4.27093e-09	219619_at	DIRAS2	3.35011	3.71485e-11		227609_at	227933_at	207660_at								232244_at
230143_at	RNF165	3.40849	2.07731e-10	236229_at	---	3.34784	1.22371e-13		238885_at	227930_at	234681_s_at								238464_at
212798_s_at	ANKMY2	3.40766	3.85207e-17	1563414_at	---	3.3454	1.35483e-12		220761_s_at	227925_at	241642_x_at								203119_at
226362_at	OTTHUMG00000176823 /// RP11-846E15.2	3.40754	6.0496e-15	206078_at	KALRN	3.34501	3.8299e-19		232333_at	227923_at	215856_at								1561737_at
241739_at	OGFOD1	3.40729	3.05228e-10	209692_at	EYA2	3.34453	6.84756e-15		236724_at	227906_s_at	1561679_at								200824_at
235009_at	BOD1L1	3.4066	6.36789e-05	216248_s_at	NR4A2	3.34385	1.99985e-11		236949_at	227905_s_at	202062_s_at								209596_at
224497_x_at	HSD17B14	3.40615	1.13441e-14	226766_at	ROBO2	3.34266	4.35011e-14		235122_at	227892_at	1570048_at								211730_s_at
202743_at	PIK3R3	3.40603	1.63665e-14	238682_at	CCDC96	3.34146	5.15164e-23		215715_at	227875_at	207260_at								218156_s_at
225606_at	BCL2L11	3.40537	1.0336e-21	216512_s_at	DCT	3.33925	3.84102e-15		243756_at	227870_at	222790_s_at								217867_x_at
207754_at	LOC100996477 /// RASSF8	3.40519	3.24694e-08	230152_at	WDR52	3.33799	1.22496e-23		236699_at	227860_at	207800_at								227998_at
213312_at	SMIM8	3.40506	1.16341e-14	1560525_at	---	3.33775	2.41313e-12		201963_at	227859_at	240205_x_at								224724_at
231899_at	ZC3H12C	3.40127	2.0103e-13	221729_at	COL5A2	3.33663	9.75365e-08		220244_at	227839_at	226759_at								209925_at
1566768_at	---	3.40053	1.6549e-19	202885_s_at	PPP2R1B	3.33541	2.39867e-24		213791_at	227824_at	210921_at								218170_at
228249_at	C11orf74	3.39971	2.81116e-27	230668_at	NKAIN4	3.33218	3.10754e-18		215418_at	227817_at	220555_s_at								205618_at
238536_at	---	3.39954	5.13462e-11	207149_at	CDH12	3.3317	5.84308e-16		212091_s_at	227809_at	1557919_a_at								1570169_at
1568777_at	EML5	3.3988	3.49259e-16	1558732_at	MAP4K4	3.32892	3.48247e-13		1559332_at	227802_at	207113_s_at								204266_s_at
235172_at	---	3.39758	4.76293e-08	205871_at	PLGLA /// PLGLB1 /// PLGLB2	3.3279	3.63553e-14		213744_at	227787_s_at	231392_at								215495_s_at
226502_at	ELMOD2	3.39664	1.18565e-25	1556331_a_at	---	3.32698	8.13739e-16		243867_at	227786_at	1564264_at								202297_s_at
212062_at	ATP9A	3.39654	2.58535e-13	229327_s_at	---	3.32627	6.36208e-09		227760_at	227782_at	234856_at								212983_at
219663_s_at	TMEM121	3.39612	5.34798e-20	AFFX-r2-Ec-bioB-3_at	---	3.3221	2.90588e-20		222274_at	227781_x_at	237954_x_at								206020_at
209705_at	MTF2	3.3951	3.27158e-19	202310_s_at	COL1A1	3.32134	2.38388e-09		229511_at	227750_at	1558714_at								49111_at
209061_at	NCOA3	3.3932	4.93216e-27	238105_x_at	WNT7B	3.32106	5.58742e-25		1557543_at	227746_at	1562688_at								232903_at
1557132_at	WDR17	3.39262	1.34685e-15	1568981_at	---	3.32058	9.08871e-21		223865_at	227728_at	224593_at								228359_at
238830_at	---	3.38936	1.92266e-18	214762_at	ATP6V1G2	3.31586	2.09888e-18		224759_s_at	227721_at	224303_x_at								239274_at
206062_at	GUCA1A	3.38925	1.22191e-13	243831_at	---	3.3114	6.05735e-22		1569074_at	227710_s_at	204950_at								206284_x_at
1566558_x_at	BAIAP2-AS1	3.38889	1.19608e-16	215698_at	KDM5A	3.31031	2.77555e-12		226673_at	227709_at	202967_at								209501_at
225603_s_at	TRIQK	3.38749	2.18968e-19	238940_at	KLF12	3.30794	8.35404e-15		1553485_at	227694_at	205580_s_at								227780_s_at
216383_at	RPL18AP16 /// RPL18AP16	3.38739	2.97397e-18	213429_at	BICC1	3.30699	1.70804e-15		239654_at	227692_at	216950_s_at								212290_at
239761_at	GCNT1	3.38624	5.3075e-11	235593_at	ZEB2	3.3069	1.24406e-10		228347_at	227685_at	222237_s_at								223557_s_at
218486_at	KLF11	3.3859	1.67028e-15	225262_at	FOSL2	3.30688	1.14715e-07		229415_at	227679_at	236016_at								210213_s_at
227610_at	TSPAN11	3.38419	2.15049e-17	213912_at	TBC1D30	3.30282	5.95056e-14		241873_at	227663_at	1566798_at								236937_at
218362_s_at	DIS3	3.38213	1.17861e-12	221748_s_at	TNS1	3.30118	4.48011e-09		225922_at	227651_at	207336_at								233480_at
220254_at	LRP12	3.38211	3.25727e-10	244117_at	---	3.29856	4.3353e-20		235023_at	227636_at	234671_at								1554667_s_at
218976_at	DNAJC12	3.37994	3.02718e-07	202841_x_at	OGFR	3.29821	3.17137e-23		204045_at	227630_at	1554352_s_at								219957_at
236004_at	---	3.37924	1.42084e-13	212830_at	MEGF9	3.29729	1.35014e-08		234262_at	227626_at	235482_at								1564838_a_at
204953_at	SNAP91	3.3778	1.46183e-09	230163_at	GFRA1	3.29362	1.67188e-15		206190_at	227620_at	203526_s_at								218806_s_at
244043_at	TFDP2	3.3774	2.45504e-16	243678_at	---	3.29021	2.05398e-27		209587_at	227605_at	232729_at								1555274_a_at
226964_at	TTBK2	3.3746	1.8388e-13	227347_x_at	HES4	3.28896	5.6426e-15		218574_s_at	227601_at	207503_at								214129_at
222831_at	SAP30L	3.37405	4.41467e-10	238966_at	CELF4	3.2874	3.72567e-11		203283_s_at	227585_at	238276_at								229689_s_at
229138_at	PARP11	3.37323	9.54548e-16	201464_x_at	JUN	3.2833	1.13933e-07		222757_s_at	227584_at	223817_at								205450_at
226258_at	AMN1	3.37295	6.01973e-13	240758_at	---	3.28296	4.35824e-15		233265_at	227582_at	210164_at								230895_at
239280_at	---	3.37292	3.06538e-06	1552711_a_at	CYB5D1	3.28161	1.98305e-10		234261_at	227580_s_at	1553721_at								221647_s_at
236563_at	RD3	3.3726	3.87351e-14	212468_at	SPAG9	3.27824	1.11061e-10		209550_at	227572_at	213058_at								229074_at
225746_at	RAB11FIP4	3.37234	1.15227e-15	226709_at	ROBO2	3.27746	5.17508e-14		228256_s_at	227564_at	210634_at								213524_s_at
203294_s_at	LMAN1	3.37167	2.64741e-10	208982_at	PECAM1	3.27461	5.70416e-15		243238_at	227548_at	244037_at								201761_at
206565_x_at	SMA4	3.37099	1.87487e-23	1554474_a_at	MOXD1	3.27451	2.14339e-10		209569_x_at	227536_at	239232_at								232506_s_at
209750_at	NR1D2	3.36834	1.40738e-14	204915_s_at	SOX11	3.27378	3.18511e-15		1560109_s_at	227533_at	219914_at								225186_at
230281_at	C16orf46	3.36815	2.21271e-14	243440_at	SIX3-AS1	3.27058	1.17999e-18		242310_at	227531_at	1557519_at								213038_at
1556696_s_at	NR2F1-AS1	3.36761	1.50161e-08	228715_at	ZCCHC12	3.27055	2.36402e-13		238786_at	227526_at	204223_at								208343_s_at
220340_at	GREB1L	3.36732	6.80325e-12	201668_x_at	MARCKS	3.26984	6.57529e-16		215605_at	227512_at	205406_s_at								236610_at
202812_at	GAA	3.36649	3.08194e-23	1562477_at	EBF2	3.26953	2.23528e-18		228175_at	227506_at	1552315_at								230859_at
204400_at	EFS	3.36534	8.65478e-24	233422_at	---	3.26925	4.83367e-18		239743_at	227505_at	1568974_at								202439_s_at
227181_at	LNP1	3.3644	5.26586e-25	202294_at	STAG1	3.26672	1.09329e-24		227954_at	227504_s_at	206006_s_at								239794_at
231521_at	PMS2P4	3.3629	8.90898e-20	242532_at	---	3.26665	1.42124e-09		218858_at	227496_at	1553284_s_at								227080_at
219583_s_at	SPATA7	3.36193	8.80559e-19	212240_s_at	PIK3R1	3.26549	3.93542e-11		204904_at	227494_at	227866_at								214157_at
238787_at	DENND1B	3.36181	5.95034e-08	1566469_at	---	3.26444	5.18122e-12		239488_at	227481_at	216383_at								219922_s_at
1560573_at	LINC00944	3.36013	2.67106e-20	230086_at	FNBP1	3.26426	4.2546e-24		217837_s_at	227471_at	244044_at								202659_at
205590_at	RASGRP1	3.35915	2.2718e-13	240898_at	SPAG16	3.26227	1.70993e-16		215081_at	227468_at	236602_at								209044_x_at
230400_s_at	---	3.35871	1.69337e-13	1553023_a_at	NOX5	3.26158	5.17372e-27		216442_x_at	227454_at	214536_at								225496_s_at
225387_at	TSPAN5	3.35809	1.50099e-16	236044_at	PPAPDC1A	3.26134	8.67985e-14		224940_s_at	227449_at	1569557_at								217924_at
230187_s_at	OTTHUMG00000175906 /// RP11-457M11.5	3.35788	6.62606e-16	202801_at	PRKACA	3.26085	5.5202e-22		243585_at	227446_s_at	228248_at								224999_at
209914_s_at	NRXN1	3.35605	1.51631e-10	236231_at	ZNF271	3.25885	4.37552e-14		205991_s_at	227427_at	1566557_at								237274_at
236222_at	MAATS1	3.35562	4.60429e-16	205088_at	MAMLD1	3.2576	3.04628e-18		215888_at	227421_at	226973_at								226748_at
222382_x_at	NUP205	3.35371	1.17495e-27	237459_at	---	3.2562	8.20769e-13		201153_s_at	227404_s_at	231707_at								209091_s_at
213956_at	CEP350	3.35194	2.5857e-13	207459_x_at	GYPB	3.25472	1.41024e-25		222834_s_at	227376_at	221029_s_at								230734_x_at
1558322_a_at	PAQR9	3.35129	4.9633e-11	1563386_at	---	3.25453	3.96939e-14		214772_at	227370_at	240322_at								228181_at
209883_at	COLGALT2	3.35126	1.63651e-10	230716_at	SMLR1	3.25442	7.64037e-09		239629_at	227368_at	213948_x_at								219270_at
237448_at	---	3.35093	2.01744e-14	209711_at	SLC35D1	3.25435	4.13378e-19		207242_s_at	227351_at	242750_at								221508_at
239432_at	FLJ31306	3.34804	2.83349e-14	243951_at	ABCB1	3.25077	5.98861e-31		237008_at	227337_at	223041_at								200629_at
1557167_at	HCG11	3.34718	2.25779e-15	223835_x_at	OTP	3.24907	1.74643e-08		222747_s_at	227325_at	1558570_at								207886_s_at
213444_at	ZNF862	3.34465	2.12537e-23	1558796_a_at	LOC100996552	3.24804	1.49099e-18		1559249_at	227324_at	241092_at								218532_s_at
219355_at	CXorf57	3.34255	2.11653e-08	243358_at	IGF1R	3.24493	6.07164e-17		209755_at	227312_at	213785_at								210074_at
209506_s_at	NR2F1	3.3418	6.90941e-07	222371_at	---	3.24369	1.22474e-10		1557502_at	227293_at	240225_at								223828_s_at
241782_at	NEBL	3.34069	5.9529e-08	220260_at	TBC1D19	3.2434	4.19187e-16		218502_s_at	227285_at	236437_at								241879_at
226898_s_at	SFPQ	3.33912	1.41301e-09	243540_at	---	3.24299	1.4696e-28		237492_at	227284_at	1568922_at								219289_at
37953_s_at	ASIC1	3.3386	3.8799e-23	210049_at	SERPINC1	3.242	5.59809e-19		210830_s_at	227283_at	1556067_a_at								203127_s_at
1557507_at	LOC100507602	3.33814	4.65877e-12	1566664_at	CCDC168	3.2406	5.81209e-26		230180_at	227267_at	1561062_a_at								205517_at
221838_at	KLHL22	3.33744	2.13034e-15	227100_at	B3GALTL	3.24034	5.9006e-19		228158_at	227259_at	206471_s_at								221676_s_at
1558170_at	---	3.33732	2.43823e-14	243139_at	OTTHUMG00000178882 /// RP11-466P24.7	3.23756	1.27359e-20		206987_x_at	227249_at	239248_at								209498_at
227860_at	CPXM1	3.33698	1.21446e-18	233883_at	SNX24	3.23745	3.33933e-22		240156_at	227234_at	208553_at								220116_at
212855_at	DCUN1D4	3.3362	1.72147e-22	227101_at	ZNF800	3.23698	3.16915e-09		207551_s_at	227227_at	231483_at								228293_at
205933_at	SETBP1	3.33004	2.7118e-10	210221_at	CHRNA3	3.23487	1.13742e-15		225639_at	227205_at	226652_at								224940_s_at
228349_at	KIAA1958	3.33	2.5862e-15	242876_at	AKT3	3.23397	2.34138e-15		240028_at	227191_at	1556304_s_at								239763_at
220721_at	ZNF614	3.32943	5.36987e-18	235497_at	LOC643837	3.23203	5.19866e-12		241311_at	227181_at	242273_at								202519_at
221479_s_at	BNIP3L	3.32844	7.5538e-20	1561561_x_at	---	3.22734	1.33803e-27		239889_at	227174_at	240650_at								1555225_at
209035_at	MDK	3.32788	1.61169e-15	227524_at	FZD3	3.22427	2.99095e-12		228698_at	227172_at	1569785_at								230846_at
214809_at	LOC100294145	3.32532	1.62004e-17	238985_at	---	3.22323	9.25993e-19		213533_at	227162_at	208986_at								202052_s_at
229848_at	ZNF10	3.3253	2.49843e-16	228935_at	SLC4A8	3.22157	8.43391e-18		222803_at	227155_at	214916_x_at								206646_at
211131_s_at	EDA	3.32389	1.31104e-18	230593_at	GRIK3	3.22073	3.64195e-12		232276_at	227149_at	221792_at								1556097_at
1554043_a_at	---	3.32147	1.82298e-14	240331_at	---	3.21746	1.16958e-14		215550_at	227148_at	232777_s_at								205743_at
231607_at	LOC100507480	3.31823	1.27219e-24	226535_at	ITGB6	3.21441	1.21228e-10		212636_at	227081_at	239581_at								200798_x_at
1554593_s_at	SLC1A6	3.31781	2.21045e-20	209031_at	CADM1	3.21433	7.85109e-15		227554_at	227074_at	1555685_at								225262_at
220885_s_at	CENPJ	3.31414	7.58897e-08	243072_at	---	3.21409	3.51102e-18		216115_at	227052_at	222952_s_at								242041_at
216711_s_at	TAF1	3.31327	1.3373e-15	243100_at	NT5C1B /// NT5C1B-RDH14	3.21393	1.56696e-22		220605_s_at	227048_at	216664_at								206122_at
207808_s_at	PROS1	3.31318	1.4556e-07	225921_at	NIN	3.21294	8.40831e-16		236089_at	227047_x_at	244733_at								203892_at
204671_s_at	ANKRD6	3.31309	4.06484e-16	243494_at	LOC100506926	3.20974	8.95325e-30		209071_s_at	227046_at	1558896_at								242463_x_at
219451_at	MSRB2	3.31288	1.06453e-21	213620_s_at	ICAM2	3.20931	2.41487e-17		218589_at	227040_at	233501_at								206754_s_at
1559681_a_at	TRIM16L	3.31247	3.42125e-16	231166_at	GPR155	3.20769	1.3506e-15		231802_at	227031_at	238782_at								212120_at
210854_x_at	SLC6A8	3.31213	1.26854e-15	39248_at	AQP3	3.20767	2.39336e-10		223593_at	227022_at	218667_at								226722_at
229288_at	EPHA7	3.31186	0.000419867	236005_at	---	3.20747	8.65347e-21		207548_at	227019_at	234517_at								224583_at
227533_at	---	3.31028	4.71469e-14	206601_s_at	HOXD3	3.20733	8.03013e-10		239791_at	227009_at	240025_x_at								214719_at
203965_at	USP20	3.31016	2.41762e-19	234176_at	---	3.20623	1.11255e-29		243335_at	227008_at	228446_at								232453_at
243632_at	---	3.30867	4.64744e-19	231899_at	ZC3H12C	3.20604	2.3533e-15		223085_at	227003_at	231620_at								213497_at
229730_at	SMTNL2	3.30792	1.08525e-09	235236_at	---	3.20496	6.47233e-23		1554948_at	226999_at	1567222_x_at								217834_s_at
224767_at	LOC100506548 /// RPL37	3.30783	6.73409e-18	205111_s_at	PLCE1	3.20463	4.76891e-13		227550_at	226975_at	240298_at								230769_at
204573_at	CROT	3.3078	4.2935e-15	240214_at	RWDD1	3.20459	9.51516e-18		230538_at	226972_s_at	235979_at								222825_at
243880_at	GOSR2	3.30672	4.6822e-14	217986_s_at	BAZ1A	3.20329	6.1925e-14		1555058_a_at	226971_at	216387_x_at								209627_s_at
217838_s_at	EVL	3.30623	9.73767e-18	230400_s_at	---	3.20263	1.42189e-15		211986_at	226966_at	214204_at								225105_at
244321_at	PGAP1	3.30462	4.97312e-15	216323_x_at	TUBA3C /// TUBA3D	3.20216	6.76624e-30		231937_at	226964_at	239176_at								212444_at
226543_at	BLOC1S5 /// EEF1E1-MUTED	3.30423	1.11415e-09	243900_at	WDR38	3.20053	6.64594e-23		234628_at	226954_at	243130_at								219984_s_at
230040_at	ADAMTS18	3.29882	8.46481e-11	219370_at	RPRM	3.20004	1.52556e-16		236395_at	226951_at	241144_at								201516_at
206609_at	MAGEC1	3.29821	8.93315e-26	204624_at	ATP7B	3.19992	7.8733e-08		231136_at	226946_at	1562546_at								221790_s_at
234977_at	ZADH2	3.29806	7.68882e-09	206794_at	ERBB4	3.19939	1.6435e-16		243301_at	226941_at	235851_s_at								205434_s_at
226361_at	TMEM42	3.29652	2.88746e-24	239544_at	---	3.19167	5.63428e-18		227335_at	226934_at	1565825_at								201537_s_at
1554260_a_at	FRYL	3.29615	1.34981e-12	228344_s_at	TBX3	3.18857	6.1285e-28		235753_at	226931_at	227299_at								220272_at
225355_at	NEURL1B	3.29529	1.03758e-19	206197_at	NME5	3.18806	3.72781e-15		229257_at	226928_x_at	207144_s_at								225567_at
228011_at	FAM92A1	3.29449	3.64276e-19	204602_at	DKK1	3.18717	0.000632725		242143_at	226925_at	226043_at								230652_at
215849_x_at	TTC18	3.29439	1.36749e-31	228981_at	TMEM169	3.18678	1.05772e-11		213666_at	226922_at	203589_s_at								212235_at
1556308_at	PRRT3	3.29411	1.93953e-18	242671_at	---	3.18472	5.37107e-12		1557060_at	226919_at	239073_at								210101_x_at
209793_at	GRIA1	3.29306	1.81263e-09	226269_at	GDAP1	3.18435	4.0207e-15		1564828_at	226918_at	209815_at								228706_s_at
218899_s_at	BAALC	3.29196	3.12157e-14	237058_x_at	SLC6A13	3.18408	1.12933e-08		233087_at	226909_at	226713_at								232709_at
235304_at	LOC100507486	3.28975	2.2993e-16	219537_x_at	DLL3	3.18407	2.26258e-17		225417_at	226895_at	225956_at								212922_s_at
209838_at	COPS2	3.28945	1.59635e-19	240725_at	---	3.18199	7.58839e-22		204680_s_at	226889_at	1554697_at								235061_at
1557105_a_at	ZSCAN30	3.28624	7.09409e-24	244660_at	ELAVL1	3.18119	2.71343e-08		233409_at	226875_at	238143_at								231798_at
212875_s_at	C2CD2	3.28516	3.56213e-17	209460_at	ABAT	3.17935	3.58678e-15		242342_at	226874_at	1557105_a_at								208470_s_at
212179_at	PNISR	3.28482	2.73936e-18	237413_at	MAPK10	3.17865	2.87002e-11		231842_at	226867_at	243841_at								240891_at
220432_s_at	CYP39A1	3.28095	5.72583e-13	238762_at	MTHFD2L	3.17783	2.1469e-11		242022_at	226865_at	1553568_a_at								211571_s_at
226559_at	IER5L	3.27847	7.38287e-11	220722_s_at	SLC5A7	3.1753	1.58875e-18		226697_at	226844_at	226018_at								201420_s_at
226473_at	CBX2	3.27837	4.20879e-23	211071_s_at	MLLT11	3.17524	4.83676e-16		216767_at	226842_at	223875_s_at								224655_at
224567_x_at	MALAT1	3.27711	3.70385e-07	229126_at	TMEM19	3.17235	4.72846e-13		244201_at	226838_at	1565801_at								1555834_at
227019_at	C1orf226	3.2771	1.67289e-16	216594_x_at	AKR1C1	3.17234	2.71849e-16		240759_at	226835_s_at	225702_at								212912_at
203526_s_at	APC	3.27698	5.70661e-11	202884_s_at	PPP2R1B	3.17223	2.03901e-25		240259_at	226828_s_at	207062_at								210008_s_at
1567284_at	OR1J4	3.27582	1.07871e-23	231386_at	FAM228A	3.17156	1.63952e-23		208370_s_at	226826_at	213806_at								230204_at
227934_at	KPNA5	3.27447	8.90813e-17	226534_at	KITLG	3.1711	4.32168e-08		211499_s_at	226815_at	223701_s_at								238969_at
224901_at	SCD5	3.27255	4.34645e-07	232176_at	SLITRK6	3.17067	4.7232e-11		214964_at	226808_at	218100_s_at								225622_at
218166_s_at	RSF1	3.27214	5.38862e-16	201466_s_at	JUN	3.17036	6.01916e-08		1556658_a_at	226802_s_at	204840_s_at								203044_at
236916_at	---	3.27144	2.90367e-18	235193_at	---	3.16956	4.02076e-19		231398_at	226787_at	205197_s_at								235022_at
215111_s_at	TSC22D1	3.26792	2.94008e-26	215769_at	TRAV16 /// TRAV16	3.16899	1.82654e-24		212257_s_at	226754_at	1558418_at								204423_at
230679_at	DCAF10	3.26733	9.2419e-16	214111_at	OPCML	3.16897	7.30206e-14		220561_at	226747_at	224074_at								204678_s_at
229226_at	---	3.26619	2.18339e-14	234314_at	RALGAPA2	3.16861	1.51396e-08		229310_at	226715_at	237948_at								212776_s_at
233543_s_at	FAM175A	3.26487	1.82535e-14	1557433_at	---	3.16854	7.91021e-15		223688_s_at	226712_at	228817_at								229678_at
208488_s_at	CR1	3.26484	1.13896e-21	230932_at	RNF130	3.16792	2.01476e-14		240652_at	226688_at	232479_at								213624_at
212240_s_at	PIK3R1	3.26419	5.20481e-09	204246_s_at	DCTN3	3.16765	3.00143e-20		233890_at	226687_at	209462_at								236692_at
203168_at	ATF6B	3.26412	5.4897e-20	240014_at	POLR2J4	3.1676	1.99956e-20		226775_at	226682_at	230365_at								219908_at
209846_s_at	BTN3A2	3.26341	5.54986e-12	223168_at	RHOU	3.16708	8.21446e-19		235811_at	226677_at	222171_s_at								224654_at
201737_s_at	42069	3.2632	3.70488e-16	213486_at	COPG2IT1	3.16677	5.20044e-15		244071_at	226655_at	235155_at								34868_at
213424_at	KIAA0895	3.26225	8.47424e-07	1554472_a_at	PHF20L1	3.16617	3.36567e-14		240638_at	226643_s_at	236648_at								229657_at
220173_at	CCDC176	3.25953	3.42637e-12	205092_x_at	ZBTB1	3.1657	2.56996e-16		235771_at	226639_at	1561909_at								211478_s_at
1558342_x_at	DIXDC1	3.25815	3.16766e-20	205158_at	RNASE4	3.16503	9.02643e-14		243375_at	226634_at	235970_at								209086_x_at
235555_at	---	3.25809	3.78538e-07	243791_at	---	3.16341	6.08457e-17		212196_at	226633_at	1568878_at								242093_at
205198_s_at	ATP7A	3.25801	1.60369e-11	232726_at	---	3.16323	2.69919e-10		236599_at	226630_at	225485_at								223159_s_at
210203_at	CNOT4	3.25562	2.05433e-14	203716_s_at	DPP4	3.15924	1.67458e-08		204622_x_at	226626_at	1562754_at								227682_at
228826_at	BZRAP1-AS1	3.25509	4.90811e-15	205350_at	CRABP1	3.15888	1.68321e-14		233237_at	226619_at	202630_at								1554453_at
212675_s_at	CEP68	3.25402	2.53905e-28	227476_at	LPGAT1	3.15788	7.53004e-22		222843_at	226611_s_at	209816_at								201037_at
207742_s_at	NR6A1	3.25344	1.00848e-19	209568_s_at	RGL1	3.15649	1.35395e-11		203767_s_at	226610_at	223986_x_at								204748_at
231738_at	PCDHB7	3.25096	4.70166e-16	214537_at	HIST1H1D	3.15482	6.16032e-13		1564208_x_at	226597_at	1555848_at								209921_at
232636_at	SLITRK4	3.25092	2.26097e-13	202629_at	APPBP2	3.15361	1.28792e-16		202191_s_at	226590_at	234539_at								201866_s_at
235612_at	---	3.25032	2.03969e-22	1556696_s_at	NR2F1-AS1	3.15321	6.03307e-10		213257_at	226588_at	1565763_at								201193_at
221499_s_at	STX16	3.2502	2.97985e-20	220287_at	ADAMTS9	3.15217	1.67423e-14		230057_at	226583_at	1559029_at								230333_at
227454_at	TAOK1	3.24631	1.14219e-06	229480_at	MAGI2-AS3	3.15188	3.91666e-13		242521_at	226577_at	218416_s_at								226804_at
212387_at	TCF4	3.24491	1.18926e-16	201280_s_at	DAB2	3.1478	9.56529e-08		204236_at	226571_s_at	208497_x_at								200625_s_at
222540_s_at	RSF1	3.24486	8.12705e-22	1556039_s_at	GPR173	3.14756	6.56338e-19		212811_x_at	226563_at	1552680_a_at								239487_at
235893_at	---	3.24408	2.19105e-16	241681_at	---	3.14707	4.21749e-12		213268_at	226561_at	242794_at								231094_s_at
1552767_a_at	HS6ST2	3.24398	1.42662e-15	206966_s_at	KLF12	3.147	1.32412e-21		208606_s_at	226560_at	1557215_at								242387_at
222161_at	NAALAD2	3.24321	1.67307e-09	206458_s_at	WNT2B	3.14595	9.76807e-08		227062_at	226552_at	215518_at								217787_s_at
205642_at	CNTRL	3.24283	1.85501e-16	236163_at	LIX1	3.14591	2.38232e-09		236897_at	226546_at	236838_at								210837_s_at
1569681_at	AC093375.1 /// OTTHUMG00000153834	3.24222	1.20754e-20	206898_at	CDH19	3.14579	9.90102e-09		226126_at	226543_at	231348_s_at								228128_x_at
227243_s_at	EBF3	3.24181	1.60945e-08	1559256_at	MAGI1	3.14367	1.36904e-14		232914_s_at	226533_at	236310_at								1552946_at
223118_s_at	USP47	3.24168	1.93859e-11	231967_at	PHF20L1	3.1408	3.8325e-12		227823_at	226529_at	204640_s_at								223208_at
242328_at	RAB3C	3.24164	1.38815e-19	213002_at	MARCKS	3.14045	8.43851e-25		222095_s_at	226528_at	219338_s_at								202651_at
1557267_s_at	GEN1	3.23928	0.00037324	235504_at	GREM2	3.13706	4.2746e-22		233919_s_at	226521_s_at	1565859_at								215438_x_at
235365_at	DFNB59	3.23643	2.07287e-13	222784_at	SMOC1	3.13411	3.20214e-16		243451_at	226519_s_at	1553513_at								1566084_at
237848_at	LOC100996671	3.2363	3.54127e-21	232075_at	WDR61	3.13296	5.29042e-26		205648_at	226512_at	239631_at								244828_x_at
236909_at	CCDC173	3.23609	1.09265e-15	214809_at	LOC100294145	3.12969	1.19704e-19		225259_at	226511_at	1554740_a_at								217892_s_at
201449_at	TIA1	3.23543	7.72815e-21	232717_at	KALRN	3.12941	3.48585e-20		243506_at	226502_at	237425_at								202724_s_at
224227_s_at	BDP1	3.23445	4.87999e-06	233442_at	---	3.1286	7.49742e-13		243947_s_at	226499_at	220378_at								242827_x_at
223169_s_at	RHOU	3.23276	8.87322e-17	217562_at	FAM5C	3.12552	7.22484e-10		222313_at	226496_at	1567611_at								212723_at
1553023_a_at	NOX5	3.23189	1.26698e-23	1558819_at	---	3.12267	3.57912e-17		200632_s_at	226493_at	1558392_at								1552610_a_at
1556178_x_at	TAF8	3.23156	3.39778e-22	206609_at	MAGEC1	3.12215	3.07158e-28		1556265_at	226483_at	205030_at								214180_at
1561894_at	C7orf49 /// LOC653739	3.23116	1.67897e-16	232369_at	---	3.12149	1.51482e-09		226117_at	226473_at	1557726_at								202510_s_at
228757_at	HSD11B1L	3.22939	7.71791e-22	243262_at	---	3.11969	2.31239e-22		224076_s_at	226471_at	227231_at								217889_s_at
226322_at	TMTC1	3.22724	1.20499e-15	242002_at	NKAIN2	3.11858	4.84715e-11		1555707_at	226470_at	1554335_at								204412_s_at
204918_s_at	MLLT3	3.22617	4.42485e-08	234748_x_at	KIF20B	3.11811	6.77539e-18		239349_at	226469_s_at	227558_at								225314_at
222447_at	METTL9	3.22582	1.53511e-23	225239_at	MIR612 /// NEAT1	3.11677	2.97204e-08		230147_at	226458_at	213430_at								206302_s_at
1555074_a_at	KCNH5	3.2245	3.87266e-12	230653_at	OTTHUMG00000162476 /// RP11-974F13.6	3.11601	1.10357e-11		222972_at	226457_at	236962_at								221168_at
1553106_at	C5orf24	3.22444	7.51508e-05	232746_at	CXCR7	3.11505	2.35497e-17		1554456_a_at	226447_at	243183_at								57163_at
1553313_s_at	SLC5A3	3.223	1.06057e-09	242476_at	---	3.11328	4.81168e-10		242406_at	226439_s_at	41387_r_at								203729_at
228730_s_at	SCRN2	3.22294	1.12547e-22	236750_at	---	3.11256	1.12439e-12		233932_at	226436_at	32099_at								202286_s_at
242794_at	MAML3	3.22137	2.85524e-08	228032_s_at	DENND1B	3.11196	4.5506e-09		219042_at	226435_at	234326_at								223392_s_at
204820_s_at	BTN3A2 /// BTN3A3	3.21762	1.85702e-13	230943_at	SOX17	3.11176	3.97902e-09		204055_s_at	226433_at	1553193_at								204368_at
1557667_at	---	3.21703	1.13918e-16	216676_x_at	KIR3DL3	3.11073	9.98583e-26		212277_at	226429_at	216649_at								201242_s_at
203896_s_at	PLCB4	3.21475	2.13146e-11	243164_s_at	OTTHUMG00000163067 /// RP11-215P8.2	3.11054	7.15929e-16		210495_x_at	226426_at	201764_at								228793_at
226682_at	RORA	3.21372	1.69151e-13	236809_at	---	3.10824	3.17222e-16		211518_s_at	226423_at	221184_at								220091_at
205848_at	GAS2	3.21285	1.58708e-07	228119_at	LRCH3	3.10779	6.225e-17		205402_x_at	226419_s_at	233189_at								228390_at
205746_s_at	ADAM17	3.21054	1.12009e-16	203817_at	GUCY1B3	3.10706	7.80817e-09		216109_at	226413_at	1566228_at								221760_at
213234_at	KIAA1467	3.20983	5.65796e-21	214614_at	MNX1	3.10409	6.57982e-19		203695_s_at	226407_at	218963_s_at								205569_at
220019_s_at	ZNF224	3.20957	1.1355e-13	213845_at	GRIK2	3.10342	2.25804e-11		228902_at	226392_at	238408_at								1564175_at
201867_s_at	TBL1X	3.20939	1.5328e-11	223594_at	TMEM117	3.10298	7.30192e-16		213654_at	226391_at	214582_at								204200_s_at
1563975_at	RNF130	3.20818	2.17741e-09	217904_s_at	BACE1	3.10237	2.51853e-15		235547_at	226384_at	229185_at								218435_at
218113_at	TMEM2	3.20818	7.43877e-18	207443_at	NR2E1	3.10213	7.50014e-08		225282_at	226382_at	227448_at								226551_at
208765_s_at	HNRNPR	3.20784	4.07279e-17	218876_at	TPPP3	3.10087	8.84385e-17		244377_at	226370_at	222444_at								214629_x_at
215429_s_at	ZNF428	3.20668	1.02383e-14	235570_at	RBMS3	3.10081	8.51236e-06		230650_at	226365_at	213391_at								201125_s_at
236574_at	LOC284373	3.20538	1.19955e-21	234901_at	OR5G1P /// OR5G1P	3.10018	7.34304e-20		226614_s_at	226362_at	244884_at								231311_at
225306_s_at	SLC25A29	3.20536	8.48523e-23	238963_at	RBM18	3.09813	3.07634e-11		223362_s_at	226361_at	204082_at								204362_at
207407_x_at	CYP4A11	3.20408	1.61419e-23	202834_at	AGT	3.09758	8.26174e-08		214600_at	226346_at	1552445_a_at								223707_at
204920_at	CPS1	3.20223	1.29371e-12	229818_at	SVOP	3.09711	5.55819e-13		202631_s_at	226334_s_at	206235_at								1554008_at
238646_at	---	3.20098	1.71617e-15	219230_at	TMEM100	3.09596	3.33374e-09		243159_x_at	226331_at	206058_at								232914_s_at
230894_s_at	---	3.20087	4.28678e-18	233273_at	---	3.0939	1.2267e-14		228399_at	226325_at	207869_s_at								221987_s_at
213896_x_at	FAM149B1	3.19851	3.28249e-18	201645_at	TNC	3.09222	1.12754e-05		1557240_a_at	226322_at	1570420_at								225275_at
206326_at	GRP	3.19781	8.88923e-08	206403_at	ZNF536	3.09138	1.28604e-15		225085_at	226317_at	219912_s_at								201153_s_at
222806_s_at	C11orf30	3.19745	2.34321e-12	1558924_s_at	CLIP1	3.0878	2.01395e-06		219148_at	226316_at	207365_x_at								1563075_s_at
213948_x_at	CADM3	3.19329	1.18981e-15	206973_at	PPFIA2	3.08685	3.58263e-16		221922_at	226312_at	1569827_at								208955_at
203354_s_at	PSD3	3.19272	1.45139e-11	238735_at	---	3.08682	4.81596e-10		243685_at	226310_at	209655_s_at								210732_s_at
214409_at	RFPL3S	3.19211	9.03744e-16	210944_s_at	CAPN3	3.08667	1.34894e-13		239768_x_at	226309_at	242745_at								209757_s_at
204161_s_at	ENPP4	3.18959	1.57574e-10	243732_at	LOC100506629	3.08641	5.76616e-20		232138_at	226289_at	233074_at								1562713_a_at
243330_at	---	3.18732	2.75778e-13	226532_at	---	3.08576	1.7288e-19		230535_s_at	226285_at	1556891_at								212415_at
202549_at	VAPB	3.18603	5.3071e-10	223118_s_at	USP47	3.08568	2.6602e-13		1562059_at	226279_at	219234_x_at								228280_at
229413_s_at	---	3.18548	1.73482e-05	216060_s_at	DAAM1	3.08443	1.36821e-21		231762_at	226258_at	208563_x_at								201465_s_at
236322_at	---	3.1852	9.14728e-12	239533_at	GPR155	3.082	1.00407e-20		206704_at	226232_at	1561690_at								211980_at
1558894_a_at	CCDC67	3.1844	1.23918e-24	243583_at	---	3.08153	1.48679e-09		220327_at	226230_at	223137_at								211423_s_at
244463_at	ADAM23	3.1833	5.16277e-20	235876_at	TMEM218	3.07808	3.41058e-19		219942_at	226228_at	208489_at								222892_s_at
238785_at	---	3.18273	7.81174e-10	239144_at	B3GAT2	3.07717	2.46279e-10		219933_at	226220_at	234566_at								239345_at
223261_at	POLK	3.18221	7.42339e-14	212325_at	LIMCH1	3.07481	2.0975e-12		231382_at	226210_s_at	240973_s_at								203791_at
232156_at	---	3.1821	1.7547e-12	241789_at	RBMS3	3.07467	9.6802e-10		225097_at	226183_at	244191_at								204168_at
224730_at	DCAF7	3.18157	6.06506e-08	218974_at	SOBP	3.07415	2.85709e-12		243991_at	226179_at	1555826_at								219667_s_at
242422_at	G3BP1	3.18115	8.07378e-08	235561_at	TXNL1	3.07376	2.01347e-15		229029_at	226158_at	1561345_at								208613_s_at
222790_s_at	RSBN1	3.18032	7.85731e-10	235841_at	---	3.0728	1.69451e-10		1559282_at	226156_at	234440_at								229134_at
213239_at	PIBF1	3.17929	4.37838e-14	227579_at	FER	3.07269	2.41039e-15		232791_at	226155_at	205151_s_at								225963_at
211370_s_at	MAP2K5	3.1792	7.95171e-16	217985_s_at	BAZ1A	3.07013	6.32225e-15		225236_at	226134_s_at	1552347_at								230050_at
1558164_s_at	PEX13	3.17906	3.40923e-15	206542_s_at	SMARCA2	3.06973	1.7857e-14		235204_at	226124_at	1553844_a_at								239348_at
238992_at	POLI	3.17654	1.30531e-20	239296_at	---	3.06956	3.75259e-16		223058_at	226123_at	216280_s_at								208785_s_at
218994_s_at	STAG3L4	3.17629	1.81528e-14	220735_s_at	SENP7	3.06883	8.65508e-11		236812_at	226119_at	213392_at								205386_s_at
216550_x_at	ANKRD12	3.17627	2.8474e-14	237146_at	---	3.06785	1.39724e-20		1561292_at	226109_at	1561375_at								201577_at
204782_at	---	3.17604	4.38835e-14	229244_at	LSAMP	3.06767	2.6453e-16		1557050_at	226104_at	234526_at								218454_at
238985_at	---	3.17433	1.08263e-15	227703_s_at	SYTL4	3.06678	1.49941e-17		239863_at	226100_at	1555469_a_at								201016_at
223248_at	HSDL1	3.1743	2.94783e-25	229103_at	WNT3	3.06587	2.93066e-07		204621_s_at	226098_at	216235_s_at								240432_x_at
235324_at	SRSF3	3.17266	2.15108e-18	244014_x_at	---	3.06557	6.25848e-15		208530_s_at	226086_at	1561219_x_at								204687_at
231569_at	TMEM31	3.17245	3.49413e-13	225176_at	LNPEP	3.06504	5.0608e-14		225328_at	226085_at	231112_at								205380_at
240549_at	---	3.1719	2.29574e-15	220302_at	MAK	3.06257	1.95186e-16		237384_x_at	226073_at	229201_at								238068_at
210281_s_at	ZMYM2	3.17185	7.22823e-14	217823_s_at	UBE2J1	3.05992	2.62243e-21		204720_s_at	226054_at	210778_s_at								221011_s_at
232023_at	TMEM67	3.17156	6.50348e-11	240339_at	---	3.05983	6.83313e-20		1559101_at	226044_at	228643_at								202722_s_at
243264_s_at	C8orf44 /// C8orf44-SGK3 /// SGK3	3.17105	1.84159e-10	228188_at	FOSL2	3.05791	1.13007e-07		226763_at	226037_s_at	1569380_a_at								40524_at
244037_at	LOC100507520	3.17063	7.39229e-14	204030_s_at	IQCJ-SCHIP1 /// SCHIP1	3.05624	3.48889e-22		215637_at	226015_at	237154_at								205728_at
231883_at	FBXW8	3.17048	4.71281e-20	225334_at	C10orf32	3.0562	4.54041e-18		243445_at	226004_at	218584_at								235086_at
238719_at	PPP2CA	3.17012	2.99466e-21	227911_at	ARHGAP28	3.05502	6.44856e-09		215664_s_at	225992_at	207234_at								224941_at
229085_at	LRRC3B	3.17001	9.56928e-09	232614_at	---	3.05368	1.04479e-17		208073_x_at	225986_x_at	1559227_s_at								200982_s_at
1554973_a_at	ZBTB26	3.16945	4.00821e-20	203037_s_at	MTSS1	3.05236	1.62417e-16		1569642_at	225977_at	238795_at								238412_at
235845_at	SP5	3.16925	1.24134e-05	209032_s_at	CADM1	3.05169	6.573e-14		227735_s_at	225975_at	236133_x_at								227278_at
1556638_at	PAX7	3.16915	5.29525e-12	212850_s_at	LRP4	3.05138	1.59423e-13		230337_at	225953_at	234883_x_at								226636_at
243443_at	PPME1	3.16891	1.51351e-20	221333_at	FOXP3	3.05097	1.18724e-18		1552468_a_at	225928_at	238790_at								201252_at
225898_at	WDR54	3.16852	4.76043e-19	241017_at	RPL31 /// TBC1D8	3.05019	6.32484e-09		237665_at	225923_at	1564139_at								36564_at
236885_at	MEX3A	3.1676	5.89377e-16	209708_at	MOXD1	3.04691	1.29276e-09		223777_at	225919_s_at	1553727_at								219117_s_at
241198_s_at	C11orf70	3.16719	1.88547e-15	235655_at	---	3.04627	5.53518e-22		208300_at	225918_at	1566440_at								229167_at
241440_at	ZIC1	3.1665	8.80732e-07	205198_s_at	ATP7A	3.04443	3.60179e-13		232037_at	225917_at	223066_at								202723_s_at
208664_s_at	TTC3 /// TTC3P1	3.16522	3.22754e-05	1553720_a_at	AMER2	3.0436	2.78877e-15		243551_at	225915_at	1553717_at								228100_at
228171_s_at	PLEKHG4	3.16262	5.83466e-17	1562630_at	OTTHUMG00000162438 /// RP11-2O17.2	3.04255	1.96218e-24		233031_at	225905_s_at	240641_at								220158_at
230782_at	SORD	3.16096	3.88177e-12	240636_at	---	3.04106	6.54709e-06		239798_at	225902_at	234541_s_at								209570_s_at
216218_s_at	PLCL2	3.16032	4.84866e-15	243273_at	---	3.03875	2.08861e-21		237700_at	225898_at	1556800_a_at								203849_s_at
244521_at	TSHZ2	3.15989	7.85265e-18	229610_at	CKAP2L	3.03858	8.28531e-19		213515_x_at	225896_at	229789_at								31874_at
203081_at	CTNNBIP1	3.15943	3.5821e-17	235905_at	ZNF704	3.03827	2.53739e-12		215211_at	225883_at	241376_at								223543_at
206470_at	PLXNC1	3.15874	1.56145e-15	230022_at	CLEC18A	3.03804	1.79237e-08		214120_at	225856_at	209871_s_at								241482_at
1558293_at	KIAA1107	3.15815	1.47695e-08	213609_s_at	SEZ6L	3.03799	1.43984e-12		239970_at	225855_at	240381_at								229901_at
230645_at	FRMD3	3.15739	1.0417e-09	1556951_at	---	3.03704	2.43532e-30		243004_at	225840_at	1562969_at								222756_s_at
222357_at	ZBTB20	3.15735	2.52616e-11	204036_at	LPAR1	3.03675	6.32051e-09		208732_at	225834_at	227054_at								205381_at
228070_at	PPP2R5E	3.15407	2.18803e-22	225924_at	FNIP2	3.03566	1.43526e-25		211719_x_at	225814_at	213001_at								200782_at
240106_at	GNPTAB	3.15286	1.17155e-15	227567_at	LINC00674	3.03538	1.36723e-16		208816_x_at	225812_at	229712_at								37892_at
235516_at	SEPSECS	3.15196	2.21018e-16	209199_s_at	MEF2C	3.0346	1.59388e-08		228160_at	225807_at	213146_at								213608_s_at
226800_at	EFCAB7	3.15187	4.49085e-09	215383_x_at	SPG21	3.03026	6.39281e-19		212928_at	225786_at	1554491_a_at								201615_x_at
243310_at	---	3.15071	3.84903e-15	204914_s_at	SOX11	3.02746	8.71154e-15		243294_at	225755_at	221386_at								212811_x_at
1562231_at	---	3.15053	3.30859e-24	208488_s_at	CR1	3.02682	1.05057e-23		227452_at	225746_at	238680_at								204394_at
1559340_at	TTLL11-IT1	3.15027	1.95971e-21	209348_s_at	MAF	3.02658	4.39318e-10		202092_s_at	225742_at	244789_at								228497_at
1553734_at	AK7	3.15008	1.09969e-09	232794_at	LOC153682	3.0261	3.19154e-10		1569644_at	225735_at	242017_at								207876_s_at
228344_s_at	TBX3	3.15007	1.78726e-24	219511_s_at	SNCAIP	3.02415	1.19401e-16		239619_at	225729_at	223879_s_at								226068_at
202630_at	APPBP2	3.15002	3.96397e-11	233220_at	GRIN3A	3.0232	2.81001e-16		232212_at	225709_at	237141_x_at								204497_at
240445_at	---	3.14934	1.55934e-15	206144_at	MAGI1	3.02278	1.51984e-11		210671_x_at	225698_at	239189_at								210162_s_at
230104_s_at	TPPP	3.14689	1.74562e-17	233099_at	---	3.02267	2.72444e-18		231773_at	225658_at	239186_at								239911_at
213843_x_at	SLC6A8	3.14658	9.24105e-16	227977_at	ZADH2	3.02176	3.65217e-14		1558569_at	225606_at	221102_s_at								221893_s_at
226085_at	CBX5	3.14582	2.29362e-18	205529_s_at	RUNX1T1	3.02042	8.18161e-12		243998_at	225603_s_at	205682_x_at								204479_at
214724_at	DIXDC1	3.14537	1.43913e-17	230117_at	VSTM2A	3.01986	2.20719e-13		241391_at	225600_at	240429_at								208636_at
231183_s_at	---	3.14504	1.8692e-07	243708_at	TMEM132E	3.01951	6.06309e-17		1562235_s_at	225599_s_at	221579_s_at								202117_at
218471_s_at	BBS1	3.14412	8.80948e-23	229124_at	PROK1	3.0176	3.88152e-16		240397_x_at	225553_at	243898_at								201861_s_at
226104_at	RNF170	3.144	3.27342e-20	1570120_at	OTTHUMG00000021298 /// RP11-268G12.1	3.01724	2.62703e-26		221103_s_at	225549_at	201056_at								219697_at
229184_at	CCNT2	3.14326	6.28417e-11	239828_at	AK9	3.01704	3.51583e-18		212112_s_at	225539_at	240860_at								209824_s_at
204223_at	PRELP	3.14238	6.99835e-23	226856_at	MUSTN1 /// TMEM110-MUSTN1	3.01293	1.66816e-09		234104_at	225526_at	1559692_at								201387_s_at
238983_at	NSUN7	3.14147	3.1811e-20	228471_at	ANKRD44	3.01082	5.99157e-18		213395_at	225511_at	244426_at								210088_x_at
239477_at	EFHB	3.13855	7.00089e-13	214078_at	---	3.01068	6.77976e-13		208426_x_at	225507_at	1555536_at								241456_at
209281_s_at	ATP2B1	3.13748	3.32936e-09	228017_s_at	NKAIN4	3.00542	1.8413e-16		212609_s_at	225505_s_at	212215_at								32094_at
228396_at	PRKG1	3.13743	2.61251e-17	228121_at	TGFB2	3.00436	3.79609e-08		238623_at	225504_at	1564590_a_at								205899_at
1562630_at	OTTHUMG00000162438 /// RP11-2O17.2	3.13637	1.0189e-21	243008_at	RHEB	3.00283	2.15406e-10		223769_x_at	225502_at	1555605_x_at								209339_at
1568983_a_at	---	3.13538	9.53098e-12	211131_s_at	EDA	3.00136	3.55659e-20		242989_at	225501_at	1560806_at								210840_s_at
1552766_at	HS6ST2	3.13505	1.94888e-10	228108_at	PPM1L	3.00052	1.78272e-14		226335_at	225495_x_at	221301_at								216733_s_at
218824_at	PNMAL1	3.13288	2.45433e-22	233609_at	PTPRK	2.9991	1.19684e-11		206773_at	225490_at	238997_at								212810_s_at
231082_at	---	3.13211	9.17611e-23	230187_s_at	OTTHUMG00000175906 /// RP11-457M11.5	2.9985	3.10687e-17		241364_at	225486_at	232402_at								202378_s_at
226521_s_at	FAM175A	3.13103	1.2931e-20	215130_s_at	IQCK	2.99692	5.9202e-19		213068_at	225469_at	228878_s_at								219983_at
227930_at	AGO4	3.13059	8.86675e-15	207747_s_at	DOK4	2.99589	5.50954e-12		239576_at	225462_at	241650_x_at								200967_at
230862_at	---	3.13029	6.15891e-23	218613_at	PSD3	2.99366	5.52001e-18		228732_at	225446_at	232603_at								242943_at
244455_at	KCNT2	3.12938	8.28063e-11	226833_at	CYB5D1	2.99322	2.34228e-08		204646_at	225444_at	240869_at								222582_at
243014_at	---	3.12923	1.96913e-25	218242_s_at	SUV420H1	2.99289	1.46479e-19		230447_at	225435_at	201581_at								1562056_at
240395_at	LOC100128727	3.1268	3.05748e-14	243163_at	---	2.992	2.93354e-17		1559401_a_at	225429_at	226160_at								209016_s_at
219234_x_at	SCRN3	3.12352	8.62749e-10	1557070_at	LOC100130275	2.99033	2.94396e-23		235748_s_at	225426_at	1562309_s_at								205259_at
210323_at	TEKT2	3.12111	1.15755e-19	243826_at	---	2.98928	6.877e-20		213712_at	225418_at	208440_at								229812_at
202807_s_at	TOM1	3.12023	3.0055e-23	205919_at	HBE1	2.98755	1.62452e-15		226618_at	225410_at	1556405_s_at								222572_at
236219_at	SLC35G1	3.11941	3.57083e-08	209733_at	MID2	2.98638	2.96404e-17		205931_s_at	225409_at	224359_s_at								205115_s_at
202020_s_at	LANCL1	3.11937	4.2514e-21	244887_at	---	2.98462	2.10191e-10		231501_at	225388_at	212594_at								33767_at
218125_s_at	CCDC25	3.11819	9.41992e-25	214633_at	SOX3	2.98427	8.62922e-17		237398_at	225384_at	211641_x_at								203767_s_at
237910_x_at	FAM92A1	3.11652	4.04805e-13	214721_x_at	CDC42EP4	2.98357	7.392e-21		226774_at	225380_at	1562388_at								229824_at
228547_at	NRXN1	3.11619	1.06644e-08	228142_at	UQCR10	2.98342	1.0597e-26		230922_x_at	225362_at	242208_at								238478_at
235828_at	PRELID2	3.11393	3.63287e-23	204114_at	NID2	2.98307	2.83181e-05		1555579_s_at	225358_at	239009_at								204470_at
206652_at	ZMYM5	3.11183	2.68153e-07	205984_at	CRHBP	2.98304	1.93112e-05		242598_at	225355_at	235909_at								209735_at
214607_at	PAK3	3.11174	2.01656e-11	233834_at	---	2.98302	3.51353e-16		212355_at	225346_at	228658_at								214967_at
1557402_at	OTTHUMG00000175907 /// RP1-265C24.8	3.11113	3.12691e-17	1561099_at	FLJ32756	2.9827	1.3559e-31		235760_at	225341_at	207718_x_at								204751_x_at
221993_s_at	TSR3	3.11028	2.81883e-17	243882_at	---	2.98264	1.50133e-23		243424_at	225327_at	215097_at								205596_s_at
229881_at	KLF12	3.10944	1.46672e-06	209361_s_at	PCBP4	2.98198	8.36244e-17		238134_at	225318_at	212820_at								240015_at
222249_at	---	3.10482	2.40036e-18	231650_s_at	SEZ6L	2.98164	1.46583e-10		239709_at	225306_s_at	234953_x_at								225056_at
227933_at	LINGO1	3.10461	2.54676e-12	209710_at	GATA2	2.98109	2.8323e-16		231430_at	225283_at	1562094_at								211960_s_at
220528_at	VNN3	3.10391	6.9944e-23	243478_at	CHST2	2.98034	2.85286e-22		1566897_at	225279_s_at	232470_at								232568_at
204452_s_at	FZD1	3.10196	3.2274e-19	212093_s_at	MTUS1	2.98023	7.27776e-15		203132_at	225270_at	228838_at								240421_x_at
242828_at	FIGN	3.0975	1.11382e-13	201427_s_at	SEPP1	2.98021	2.90768e-08		204586_at	225240_s_at	205862_at								235269_at
231112_at	SNRPE	3.09628	1.44272e-18	AFFX-TrpnX-M_at	---	2.97891	4.15979e-21		205975_s_at	225238_at	1559311_at								212687_at
223236_at	NSRP1	3.09617	2.69316e-17	1555520_at	PTCH1	2.97829	2.62243e-14		212791_at	225237_s_at	1570293_at								202693_s_at
1552782_at	SLC44A5	3.09595	7.90442e-14	211507_s_at	MTMR3	2.97543	2.35713e-26		204687_at	225230_at	213304_at								221748_s_at
230224_at	ZCCHC18	3.09489	7.03752e-14	230865_at	LIX1	2.97373	1.89923e-05		213247_at	225221_at	209838_at								227917_at
235577_at	ZNF652	3.09298	5.16234e-11	229725_at	ACSL6	2.97253	4.8056e-13		206172_at	225198_at	1563036_at								212122_at
1555469_a_at	CLASP2	3.09214	3.79211e-18	226861_at	ASB8	2.97173	9.97149e-15		230795_at	225197_at	216881_x_at								204331_s_at
212266_s_at	SRSF5	3.0914	5.79802e-22	232628_at	---	2.97076	7.08649e-08		223732_at	225193_at	201101_s_at								202070_s_at
203355_s_at	PSD3	3.09119	4.23135e-16	225723_at	CCDC167	2.9696	1.82684e-16		230369_at	225178_at	227850_x_at								211067_s_at
225966_at	C17orf89	3.09	5.01718e-20	201288_at	ARHGDIB	2.96845	1.87619e-14		213527_s_at	225159_s_at	222533_at								218574_s_at
214500_at	H2AFY	3.08957	1.36439e-07	213362_at	PTPRD	2.96825	1.01691e-07		208933_s_at	225123_at	221874_at								205543_at
1556551_s_at	SLC39A6	3.08863	2.87315e-08	1556818_at	---	2.96787	1.09212e-13		1560661_x_at	225112_at	1556520_at								201348_at
212299_at	NEK9	3.0875	1.81124e-18	1569854_at	---	2.96706	3.1209e-11		222561_at	225098_at	219696_at								219015_s_at
215307_at	ZNF529	3.0866	2.95533e-08	236429_at	ZNF83	2.9666	2.03593e-09		206711_at	225092_at	222298_at								202409_at
230454_at	ICA1L	3.08535	7.47951e-18	223493_at	FBXO4	2.96494	1.02675e-13		235662_at	225084_at	230285_at								205192_at
240201_at	---	3.08461	3.3403e-17	221834_at	LOC100507577 /// LONP2	2.96343	3.89221e-13		226911_at	225078_at	213312_at								203851_at
218100_s_at	IFT57	3.08427	5.06833e-26	238851_at	ANKRD13A	2.96276	1.64474e-19		232377_at	225062_at	238288_at								230372_at
232100_at	RNF217	3.08402	1.6209e-20	1554147_s_at	MAATS1	2.96028	6.72017e-16		201151_s_at	225050_at	208438_s_at								235740_at
1568601_at	GAD2	3.08335	1.92775e-15	203685_at	BCL2	2.95971	6.51783e-09		241917_at	225045_at	203424_s_at								216841_s_at
235850_at	FAM162A	3.08319	7.66085e-09	241953_at	FLJ25694 /// KRTAP21-1 /// LOC731932	2.9596	2.72313e-16		222761_at	225008_at	229178_at								202551_s_at
224002_s_at	FKBP7	3.08235	1.31342e-11	229576_s_at	TBX3	2.95933	2.1692e-11		214985_at	225004_at	1553369_at								1555997_s_at
203638_s_at	FGFR2	3.0817	1.21404e-11	205528_s_at	RUNX1T1	2.95878	3.4417e-11		231383_at	225002_s_at	233479_at								233587_s_at
230220_at	UNC80	3.08153	9.88365e-15	220940_at	ANKRD36B	2.95812	2.92965e-13		222180_at	224996_at	1562812_at								200788_s_at
1560705_at	---	3.08122	2.31381e-20	222719_s_at	PDGFC	2.95708	2.10347e-05		243230_at	224990_at	230499_at								33322_i_at
236231_at	ZNF271	3.08121	5.20162e-11	236697_at	---	2.95702	3.28621e-14		1564683_at	224989_at	233058_at								218502_s_at
1556373_a_at	FAM185A	3.08109	1.42769e-13	238054_at	ADPRHL1	2.95649	2.22661e-25		242155_x_at	224983_at	237910_x_at								239809_at
205514_at	ZNF415	3.08069	2.12607e-14	223753_s_at	CFC1 /// CFC1B	2.95597	5.23036e-10		238890_at	224977_at	1569668_at								1556211_a_at
1559292_s_at	LINC00032	3.07966	1.11249e-19	239082_at	FZD3	2.95552	2.93264e-14		236500_at	224953_at	211786_at								222303_at
214597_at	SSTR2	3.07947	6.47942e-11	236123_at	ST7L	2.95369	3.1798e-08		236634_at	224943_at	244513_at								228221_at
242343_x_at	---	3.0787	5.11125e-11	206230_at	LHX1	2.95364	6.81143e-11		1552274_at	224931_at	242481_at								216044_x_at
240539_at	---	3.07838	2.43338e-13	244433_at	---	2.9536	1.57113e-13		231042_s_at	224883_at	205853_at								242055_at
238669_at	PTGS1	3.07832	2.34857e-17	220988_s_at	C1QTNF3	2.95289	1.19395e-21		244632_at	224852_at	1565780_at								232541_at
214916_x_at	IGHA1 /// IGHA2 /// IGHG1 /// IGHG3 /// IGHM /// IGHV3-23 /// IGHV4-31	3.07735	2.07335e-23	237684_at	LOC100507461	2.95138	5.06751e-19		234492_at	224849_at	201647_s_at								239239_at
220361_at	IQCH	3.07719	4.15386e-16	243757_at	---	2.94903	1.48224e-16		236660_at	224844_at	233823_at								225061_at
205706_s_at	ANKRD26	3.07618	4.5296e-13	233369_at	---	2.94853	1.26057e-11		230755_at	224843_at	228913_at								226810_at
233005_at	ZNHIT6	3.07519	1.09808e-13	1570087_at	---	2.94792	7.28224e-20		243199_at	224835_at	1569833_at								226870_at
217475_s_at	LIMK2	3.07477	7.58759e-22	1561615_s_at	SLC8A1	2.94716	1.46696e-09		214464_at	224826_at	1564626_at								202381_at
212469_at	NIPBL	3.07476	4.67411e-21	209625_at	PIGH	2.94537	1.54317e-19		223883_s_at	224823_at	1554985_at								212971_at
239043_at	ZNF404	3.07426	6.89392e-13	241426_at	CEP44	2.9453	1.03949e-24		211763_s_at	224812_at	229522_at								215034_s_at
212249_at	PIK3R1	3.07424	1.42155e-10	243794_at	OTTHUMG00000168375 /// RP11-474D1.2	2.94481	1.82788e-20		203928_x_at	224793_s_at	232049_at								219026_s_at
233249_at	LOC100507073	3.07265	2.92498e-13	231009_at	PLA2G12B	2.94477	8.7074e-11		235895_at	224784_at	233899_x_at								220241_at
208060_at	PAX7	3.0711	1.89085e-25	216153_x_at	RECK	2.94369	3.44601e-27		206101_at	224775_at	231570_at								204619_s_at
212425_at	SCAMP1	3.06965	2.51668e-14	1556194_a_at	---	2.94369	1.01094e-11		229025_s_at	224774_s_at	228349_at								230364_at
244334_at	TRAM1L1	3.06965	1.57782e-11	220324_at	LINC00472	2.94362	2.1303e-11		212470_at	224773_at	1566597_at								205117_at
215992_s_at	RAPGEF2	3.06919	1.2978e-07	222297_x_at	RPL18P10 /// RPL18P10	2.94239	2.70624e-23		237189_at	224772_at	208094_s_at								204513_s_at
235762_at	TAS2R14	3.06892	2.22724e-15	222382_x_at	NUP205	2.94202	6.24046e-29		1560296_at	224771_at	207808_s_at								1570032_at
231643_s_at	CMIP	3.06889	2.0305e-23	236728_at	LNPEP	2.94154	6.69653e-18		225018_at	224770_s_at	1566771_at								204955_at
238937_at	ZNF420	3.06777	2.40922e-13	235273_at	DYX1C1	2.94106	2.97682e-15		230183_at	224767_at	210942_s_at								201323_at
235502_at	PPP2CA	3.06628	2.19927e-14	219706_at	AP5S1	2.94056	1.22286e-20		1570542_a_at	224766_at	1555991_s_at								204136_at
210292_s_at	PCDH11X /// PCDH11Y	3.06611	2.26753e-11	1569512_at	---	2.93975	2.13818e-12		1564820_at	224765_at	210477_x_at								224461_s_at
205249_at	EGR2	3.06608	1.67266e-05	211379_x_at	B3GALNT1	2.93619	2.79563e-13		225055_at	224763_at	243113_at								242326_at
1562497_at	CTA-276F8.1 /// OTTHUMG00000177380	3.06453	4.58936e-11	242389_at	LUC7L3	2.93558	2.11927e-16		201465_s_at	224755_at	1554901_at								225716_at
216262_s_at	TGIF2	3.06441	1.60946e-29	1552733_at	KLHDC1	2.93526	1.20802e-15		210346_s_at	224730_at	242892_at								201263_at
244849_at	SEMA3A	3.06365	1.47905e-08	206140_at	LHX2	2.9352	0.000938947		232979_at	224728_at	235516_at								227354_at
202895_s_at	SIRPA	3.06313	1.94725e-21	234086_at	---	2.93458	5.5841e-17		244295_at	224726_at	234603_at								235821_at
230329_s_at	NUDT6	3.06234	9.57725e-16	236038_at	---	2.93418	8.90032e-15		228525_at	224680_at	1553453_at								229251_s_at
232145_at	C2orf68	3.06186	2.74643e-19	238303_at	---	2.93233	1.482e-12		227890_at	224666_at	233139_at								218856_at
1565939_at	C5orf22	3.05937	4.02802e-18	1558894_a_at	CCDC67	2.93153	1.36041e-26		239026_x_at	224665_at	207629_s_at								229147_at
239172_x_at	---	3.05808	7.28193e-21	231841_s_at	KIAA1462	2.92981	9.20322e-09		213428_s_at	224629_at	221986_s_at								227133_at
230360_at	GLDN	3.0577	2.13694e-10	212839_s_at	TROVE2	2.92906	1.72948e-17		243146_at	224600_at	235047_x_at								31845_at
243769_at	---	3.0576	1.83785e-14	1555989_at	DAAM1	2.92738	8.51652e-17		1566622_at	224592_x_at	230002_at								230937_at
49306_at	RASSF4	3.05738	6.14615e-14	233546_at	LOC283075	2.92705	1.95316e-15		243491_at	224582_s_at	226337_at								219496_at
235428_at	LOC100507316	3.05689	3.31044e-09	243137_at	---	2.92638	1.31591e-25		212774_at	224550_s_at	243783_at								1565834_a_at
222248_s_at	SIRT4	3.05621	2.57451e-13	229831_at	CNTN3	2.92541	7.44447e-10		243468_at	224549_x_at	1569042_at								206729_at
213957_s_at	CEP350	3.05593	1.72754e-06	206557_at	ZNF702P	2.9211	1.25178e-09		233307_x_at	224525_s_at	1559563_at								214011_s_at
207913_at	CYP2F1	3.05517	7.04667e-24	208662_s_at	TTC3 /// TTC3P1	2.92091	1.24851e-11		228177_at	224524_s_at	240313_at								204420_at
201061_s_at	STOM	3.05358	1.52816e-07	39966_at	CSPG5	2.92037	9.49376e-14		236215_at	224521_s_at	223741_s_at								1554600_s_at
238963_at	RBM18	3.05344	5.72022e-09	215131_at	IQCK	2.91912	3.54565e-17		222301_at	224508_at	236254_at								230641_at
1552680_a_at	CASC5	3.05323	0.000112766	238955_at	RFTN2	2.91759	5.91928e-15		229653_at	224507_s_at	206885_x_at								231817_at
212368_at	ZNF292	3.05186	1.20563e-16	1570314_at	---	2.91595	6.16223e-22		206453_s_at	224497_x_at	236940_at								232899_at
236698_at	DYNC1I2	3.05171	1.0532e-09	212942_s_at	KIAA1199	2.91593	4.38425e-09		242852_at	224494_x_at	242639_at								217553_at
222293_at	CADM4	3.04912	8.88228e-14	243828_at	---	2.91572	1.19314e-14		239236_at	224448_s_at	1558739_at								205523_at
212170_at	RBM12	3.04901	1.82223e-15	222557_at	STMN3	2.91364	3.95904e-13		243977_at	224444_s_at	238260_at								230487_at
213866_at	SAMD14	3.04856	1.37239e-16	223235_s_at	SMOC2	2.91315	3.3345e-06		241294_at	224443_at	53991_at								243529_at
225917_at	---	3.04744	5.66166e-19	204115_at	GNG11	2.9124	3.42858e-05		226225_at	224442_at	1557507_at								205876_at
208333_at	LHX5	3.04724	3.72052e-23	206377_at	FOXF2	2.9124	9.73537e-13		230424_at	224431_s_at	204449_at								218273_s_at
207062_at	IAPP	3.04716	1.00462e-17	240831_at	---	2.91176	7.53237e-25		215392_at	224427_s_at	218633_x_at								227034_at
223260_s_at	POLK	3.04541	6.19611e-12	238454_at	ZNF540	2.91141	4.4019e-14		204614_at	224416_s_at	229354_at								1557458_s_at
1561951_at	SLC5A12	3.04393	1.26018e-09	214434_at	HSPA12A	2.9107	1.99391e-16		222067_x_at	224392_s_at	239341_at								218028_at
242715_at	ZNF536	3.04382	4.17228e-09	226653_at	MARK1	2.90987	6.35235e-12		1563949_at	224370_s_at	241695_s_at								242348_at
215043_s_at	GUSBP3 /// GUSBP9 /// SMA4 /// SMA5	3.0437	7.13756e-22	1563532_at	HMCN2 /// LOC101060175	2.90854	9.02016e-23		232653_at	224365_s_at	222727_s_at								212489_at
227709_at	TPT1-AS1	3.0433	6.24663e-15	243869_at	---	2.90681	7.9707e-21		1566528_at	224329_s_at	1569351_at								200951_s_at
219401_at	XYLT2	3.04244	5.02831e-21	238898_at	LOC101060264	2.90529	2.08422e-19		236558_at	224308_s_at	227168_at								208872_s_at
243250_at	---	3.04179	5.03232e-17	1566837_at	---	2.90457	8.55711e-21		225718_at	224307_x_at	213761_at								204631_at
228949_at	WLS	3.03953	0.0029253	236346_at	---	2.90439	1.87402e-19		243848_at	224288_x_at	239880_at								224374_s_at
235143_at	SLC10A7	3.03767	2.47467e-17	241365_at	SATB1	2.90197	8.96108e-09		217874_at	224253_at	240558_at								201850_at
206718_at	LMO1	3.03639	2.8589e-12	239672_at	---	2.90163	7.21873e-07		208291_s_at	224242_at	233023_at								1559410_at
215383_x_at	SPG21	3.03617	4.5969e-16	207095_at	SLC10A2	2.90122	3.43102e-13		214683_s_at	224227_s_at	1552716_at								1553645_at
206343_s_at	NRG1	3.03562	4.35941e-07	235616_at	TSHZ2	2.90094	2.27727e-15		232341_x_at	224223_s_at	1558452_at								237896_at
215146_s_at	TTC28	3.03207	1.61985e-09	243975_at	AC099684.1 /// OTTHUMG00000132193	2.90065	5.64084e-20		227791_at	224165_s_at	244170_at								220297_at
222533_at	CRBN	3.03139	2.56085e-23	206000_at	MEP1A	2.89944	2.14231e-15		239861_at	224153_s_at	1553626_a_at								203339_at
244802_at	---	3.03127	7.17038e-11	222831_at	SAP30L	2.89894	1.08189e-10		215578_at	224150_s_at	234284_at								236488_s_at
230743_at	HOXB-AS3	3.03126	6.04552e-13	211006_s_at	KCNB1	2.89822	1.10942e-16		212063_at	224137_at	224091_at								1557422_at
233546_at	LOC283075	3.03097	2.93304e-13	232869_at	SRGAP3	2.89797	7.97306e-18		229447_x_at	224061_at	228144_at								204450_x_at
232021_at	GXYLT1	3.0303	1.95712e-06	229714_at	HS6ST3	2.89683	1.23239e-16		243043_at	224046_s_at	207236_at								212338_at
1554592_a_at	SLC1A6	3.02758	4.15364e-17	226397_s_at	---	2.89675	1.16552e-16		238164_at	224002_s_at	219218_at								1557149_at
243972_at	BTF3L4	3.02607	5.22001e-20	219663_s_at	TMEM121	2.89513	9.45721e-21		232530_at	223997_at	213839_at								232306_at
228054_at	TMEM44	3.02543	9.23512e-19	213683_at	ACSL6	2.89386	7.79302e-24		231214_at	223973_at	229516_at								217755_at
201709_s_at	NIPSNAP1	3.02519	1.18852e-23	221288_at	GPR22	2.89346	9.41586e-15		1554340_a_at	223926_at	211559_s_at								231270_at
226546_at	LOC100506844	3.02519	3.6695e-12	208499_s_at	DNAJC3	2.89267	1.3739e-18		215180_at	223925_s_at	216572_at								212845_at
1560201_at	ZNF713	3.02517	3.38254e-17	202843_at	DNAJB9	2.89159	7.48848e-15		236421_at	223924_at	1565559_at								232771_at
218453_s_at	TMEM242	3.02432	1.67661e-16	232275_s_at	HS6ST3	2.89086	1.80068e-14		205817_at	223898_at	202812_at								211906_s_at
211491_at	ADRA1A	3.02317	7.56983e-19	230113_at	MBNL3	2.88986	1.23326e-23		204916_at	223888_s_at	232812_at								237439_at
227746_at	ELAVL1	3.02238	1.99552e-08	238244_at	LINC00535	2.88969	8.2927e-27		223621_at	223854_at	211405_x_at								200968_s_at
229383_at	42064	3.02225	2.0881e-14	205619_s_at	MEOX1	2.88969	9.62118e-15		209497_s_at	223843_at	217406_at								232781_at
201291_s_at	TOP2A	3.02133	5.47211e-14	207016_s_at	ALDH1A2	2.88896	1.50398e-08		214157_at	223827_at	221421_s_at								228852_at
205299_s_at	BTN2A2	3.02088	1.03728e-15	222437_s_at	CHMP3 /// RNF103-CHMP3	2.88797	1.35959e-23		239233_at	223824_at	217424_at								210968_s_at
230020_at	NAA38	3.02002	2.73012e-16	222402_at	POMP	2.88714	1.46454e-13		223804_s_at	223818_s_at	221448_s_at								228840_at
204663_at	ME3	3.01971	1.70128e-15	217890_s_at	PARVA	2.88682	4.91513e-09		231767_at	223794_at	217516_x_at								229797_at
220628_s_at	SDK2	3.01968	1.67825e-20	243278_at	FOXP2	2.88644	6.53575e-12		217076_s_at	223721_s_at	215375_x_at								206460_at
205888_s_at	JAKMIP2	3.01956	1.05335e-11	216093_at	---	2.88515	2.90298e-16		217735_s_at	223708_at	212731_at								213051_at
222931_s_at	THNSL1	3.01913	4.02845e-22	227657_at	RNF150	2.88419	4.07948e-18		208262_x_at	223705_s_at	227099_s_at								214274_s_at
1553974_at	C22orf39	3.01895	1.22295e-18	225717_at	KIAA1715	2.88414	5.53723e-11		210984_x_at	223698_at	240087_at								228624_at
218480_at	AGBL5	3.01872	1.30998e-21	228469_at	---	2.88357	2.79063e-20		242018_at	223663_at	207527_at								209626_s_at
229285_at	RNASEL	3.01844	1.05414e-07	215992_s_at	RAPGEF2	2.88299	7.11267e-09		232808_at	223661_at	220664_at								219743_at
235616_at	TSHZ2	3.0172	2.9582e-13	203232_s_at	ATXN1	2.88299	4.36816e-09		212848_s_at	223657_at	211811_s_at								201021_s_at
238081_at	WDFY3-AS2	3.01616	1.36725e-10	231364_at	LOC100996570	2.88257	8.44551e-25		214501_s_at	223652_at	205257_s_at								200096_s_at
211009_s_at	ZNF271	3.01612	1.87355e-20	202644_s_at	TNFAIP3	2.88231	9.00158e-08		1556744_a_at	223642_at	205242_at								203159_at
1558697_a_at	KIAA0430	3.01561	5.43836e-20	243274_x_at	---	2.88216	4.50919e-18		204140_at	223626_x_at	1560625_s_at								209644_x_at
244744_at	LOC100130502	3.01558	1.40046e-11	236042_at	LOC100130219	2.88125	8.89547e-20		232978_at	223614_at	1558581_at								229674_at
235529_x_at	SAMHD1	3.01528	7.40553e-11	201826_s_at	SCCPDH	2.88061	9.50816e-19		210701_at	223610_at	238115_at								221779_at
227996_at	FARP1 /// FARP1-IT1	3.01405	3.70641e-12	226898_s_at	SFPQ	2.87918	3.43431e-10		232224_at	223606_x_at	234226_at								213109_at
230724_s_at	C11orf57	3.01299	2.95741e-13	1555216_a_at	LOC101060406	2.87908	2.80431e-17		226259_at	223590_at	1570388_a_at								1553388_at
218102_at	DERA	3.01063	1.37212e-26	222379_at	KCNE4	2.87759	9.94742e-12		236460_at	223582_at	208661_s_at								205287_s_at
211232_x_at	GLP1R	3.00982	1.31865e-18	224663_s_at	CFL2	2.87696	8.18078e-16		1555370_a_at	223569_at	244152_at								230361_at
244407_at	CYP39A1	3.00965	2.09525e-07	1566768_at	---	2.87648	3.89385e-20		209070_s_at	223568_s_at	207012_at								243591_at
202112_at	VWF	3.00873	2.36371e-16	202342_s_at	TRIM2	2.87566	2.55567e-19		202881_x_at	223535_at	1555517_at								43511_s_at
220436_at	LOC441402	3.00841	1.67356e-12	233614_at	---	2.8749	2.14334e-12		208477_at	223533_at	224605_at								223393_s_at
215527_at	KHDRBS2	3.00726	5.09253e-14	243039_at	---	2.87437	3.61528e-16		243903_at	223524_s_at	229001_at								240257_at
242523_at	---	3.00602	7.61819e-10	206513_at	AIM2	2.87408	9.783e-17		240984_at	223523_at	232689_at								228745_at
222656_at	UBE2W	3.00492	1.34346e-13	219492_at	CHIC2	2.87397	2.77443e-19		230262_at	223519_at	214773_x_at								222484_s_at
208886_at	H1F0	3.00488	1.53695e-12	228214_at	SOX6	2.87358	1.10072e-10		1561206_at	223505_s_at	239651_at								226955_at
228012_at	MATR3 /// SNHG4	3.00485	1.0496e-19	236856_x_at	OTTHUMG00000042242 /// OTTHUMG00000165519 /// RP11-458D21.2 /// RP4-791M13.3	2.87339	3.93797e-15		227261_at	223494_at	236045_x_at								206697_s_at
203319_s_at	ZNF148	3.00458	4.75409e-16	223715_at	BRSK2	2.87298	2.18594e-15		229593_at	223487_x_at	236222_at								201564_s_at
221589_s_at	ALDH6A1	3.00436	9.70125e-25	243775_at	---	2.86989	2.71108e-15		204379_s_at	223472_at	205607_s_at								222073_at
1562169_at	---	3.00331	4.19884e-08	1556821_x_at	DLEU2	2.86775	1.16058e-08		239476_at	223468_s_at	1556471_at								221563_at
225919_s_at	C9orf72	3.00297	2.88103e-17	238877_at	EYA4	2.86766	5.07873e-07		231077_at	223457_at	227313_at								201596_x_at
231540_at	LOC100130691	3.00153	2.36281e-13	230005_at	SVIP	2.8668	1.29674e-18		224994_at	223446_s_at	216467_s_at								201042_at
230570_at	EIF3H	3.0015	6.64768e-23	241459_at	---	2.86625	9.82713e-15		242300_at	223445_at	209416_s_at								204236_at
221788_at	PGM3	3.00141	1.16674e-14	227485_at	DDX26B	2.8662	8.93684e-15		222808_at	223412_at	1554638_at								212902_at
228661_s_at	LOC100506029 /// LOC100506051	3.00128	1.36326e-19	1564378_a_at	---	2.86552	2.63216e-09		216938_x_at	223390_at	240105_at								228962_at
244163_at	SEMA3A	3.00064	6.48679e-07	237706_at	STXBP4	2.86375	3.09275e-19		244525_at	223381_at	225224_at								1555895_at
233113_at	ADAMTS9-AS2	3.00061	1.82082e-16	222344_at	---	2.8619	2.82572e-09		227359_at	223358_s_at	237241_at								1552848_a_at
AFFX-PheX-5_at	---	2.99961	6.47056e-15	238197_at	GATA5	2.86133	1.76973e-13		228964_at	223354_x_at	239955_at								201823_s_at
238420_at	TAOK1	2.99923	2.16363e-10	225379_at	MAPT	2.86132	5.39775e-17		222691_at	223348_x_at	242315_at								202747_s_at
208797_s_at	GOLGA8A	2.99845	1.11029e-12	224105_x_at	---	2.8608	1.08445e-20		225242_s_at	223345_at	241174_at								223339_at
210045_at	IDH2	2.99844	4.89918e-13	243861_at	FNIP1	2.86005	8.42603e-20		229414_at	223310_x_at	221511_x_at								205771_s_at
203762_s_at	DYNC2LI1	2.99787	6.41181e-13	1557852_at	---	2.85961	7.60602e-11		209700_x_at	223309_x_at	217283_at								222257_s_at
202920_at	ANK2	2.99755	1.07628e-12	204073_s_at	MYRF	2.85937	2.52424e-10		211029_x_at	223271_s_at	1553458_at								220821_at
223348_x_at	MUM1	2.99745	1.32801e-19	232659_at	---	2.85738	4.09752e-14		219908_at	223270_at	231471_at								230644_at
243958_at	---	2.99645	1.62439e-13	206339_at	CARTPT	2.85717	6.42834e-13		239767_at	223268_at	231244_at								209722_s_at
1570384_at	TAS2R19	2.99633	4.89895e-25	232269_x_at	METRN	2.85619	1.15793e-17		244218_at	223263_s_at	1562563_at								206068_s_at
209640_at	PML	2.99615	2.56753e-21	241998_at	C2orf80	2.85588	3.76952e-14		1566958_at	223261_at	226157_at								209212_s_at
241363_at	EXD3	2.99584	2.8051e-17	217671_at	DSERG1	2.85578	2.19774e-11		1556462_a_at	223260_s_at	208486_at								212667_at
212026_s_at	EXOC7	2.99566	1.77778e-17	202988_s_at	RGS1	2.85493	1.00985e-09		204014_at	223257_at	223169_s_at								227051_at
224849_at	TTC17	2.99559	2.88542e-22	234299_s_at	NIN	2.85464	3.12973e-16		1566633_at	223256_at	215067_x_at								232446_at
232968_at	FANK1	2.9955	3.61102e-14	235174_s_at	LOC100128822	2.85464	1.24897e-05		231906_at	223254_s_at	237263_at								227095_at
208059_at	CCR8	2.99544	1.06738e-17	207407_x_at	CYP4A11	2.85404	6.3757e-25		205665_at	223248_at	216773_at								229391_s_at
1557137_at	TMEM17	2.99413	3.76445e-19	215339_at	NKTR	2.85178	6.84554e-17		227041_at	223236_at	1559496_at								225817_at
243850_at	---	2.99383	6.79576e-20	220957_at	CTAGE1	2.85129	4.40572e-18		243739_at	223227_at	210730_s_at								1561631_at
238768_at	C2orf68	2.99364	1.41612e-14	243448_at	---	2.85108	1.45585e-26		226271_at	223216_x_at	230601_s_at								1552585_s_at
218218_at	APPL2	2.99358	1.6089e-07	244675_at	RGS8	2.84958	4.05465e-10		225308_s_at	223190_s_at	213956_at								204298_s_at
230301_at	AC006026.13 /// OTTHUMG00000152691	2.99302	3.28097e-12	202643_s_at	TNFAIP3	2.84889	1.16511e-07		243476_at	223189_x_at	209148_at								215498_s_at
242790_at	AC091133.1 /// OTTHUMG00000132443	2.9924	6.89206e-18	232148_at	NSMAF	2.84863	6.45781e-16		230742_at	223178_s_at	236003_x_at								221675_s_at
208432_s_at	CACNA1E	2.99239	1.20412e-17	243065_at	---	2.84807	9.63152e-19		1556771_a_at	223155_at	204525_at								1555832_s_at
232099_at	PCDHB16	2.99212	9.12344e-15	1569472_s_at	TTC3 /// TTC3P1	2.84741	1.15222e-05		216621_at	223138_s_at	228475_at								218718_at
1556054_at	---	2.99099	4.81274e-08	220528_at	VNN3	2.84663	1.0307e-24		241303_x_at	223135_s_at	211422_at								239202_at
229009_at	SIX5	2.99016	9.87879e-22	213394_at	MAPKBP1	2.846	1.59456e-18		228030_at	223134_at	241477_at								226834_at
206931_at	ZNF141	2.98875	3.18054e-12	240968_at	---	2.84492	9.7517e-31		205308_at	223127_s_at	1566917_at								226463_at
239538_at	ZRANB3	2.98787	6.70033e-20	1554889_at	TIA1	2.844	1.13361e-18		232588_at	223126_s_at	1563348_at								202454_s_at
1561198_at	LOC100506127	2.9875	3.65864e-11	235808_at	LOC100506051	2.84134	1.40013e-19		231043_at	223125_s_at	244709_at								210091_s_at
208297_s_at	EVI5	2.98592	3.69728e-05	AFFX-r2-Bs-thr-3_s_at	---	2.84108	6.3304e-16		233136_at	223122_s_at	213155_at								205229_s_at
243197_at	---	2.98126	5.30231e-21	237121_at	---	2.8402	2.05869e-15		236075_s_at	223121_s_at	227169_at								231837_at
204114_at	NID2	2.98104	0.000347949	206585_at	MKRN3	2.84004	1.49842e-22		1569104_a_at	223119_s_at	242844_at								206200_s_at
223626_x_at	IFI27L2	2.98088	2.34175e-17	227766_at	LIG4	2.83899	1.51973e-12		241808_at	223111_x_at	240532_at								230206_at
226814_at	ADAMTS9	2.98012	3.81452e-05	243723_at	---	2.83572	2.56589e-20		204551_s_at	223072_s_at	217300_at								204712_at
212113_at	ATXN7L3B	2.97993	3.51916e-05	223985_at	FSD1L	2.83394	4.0049e-12		243533_x_at	223061_at	231854_at								230623_x_at
203801_at	MRPS14	2.97789	3.80129e-12	237035_at	---	2.8339	4.82064e-12		1561574_at	223045_at	1554212_s_at								239579_at
213873_at	ST3GAL6	2.97769	7.61598e-24	1554239_s_at	ZADH2	2.8323	3.1215e-14		1554473_at	223008_s_at	243913_at								220281_at
238893_at	LINC00936	2.97752	7.7254e-08	206001_at	NPY	2.83065	5.88015e-09		243538_at	222995_s_at	219631_at								208789_at
226109_at	C21orf91	2.97747	4.23157e-20	209691_s_at	DOK4	2.82862	4.63545e-11		233950_at	222975_s_at	237365_at								202134_s_at
226433_at	RNF157	2.97722	3.28596e-18	210240_s_at	CDKN2D	2.8286	3.35849e-17		243307_at	222963_s_at	224284_x_at								226939_at
1566269_at	RALGAPA1	2.97665	4.14645e-22	243172_at	---	2.8285	3.90662e-20		241041_at	222931_s_at	226708_at								239913_at
233883_at	SNX24	2.97659	5.96676e-18	218322_s_at	ACSL5	2.82843	1.4574e-19		230864_at	222900_at	1557608_a_at								213033_s_at
238860_at	OARD1	2.97536	3.80498e-27	243327_at	---	2.82744	1.91207e-22		236508_at	222890_at	226207_at								217073_x_at
214260_at	COPS8	2.97298	7.81854e-16	218390_s_at	FAM204A	2.82661	5.43809e-26		235046_at	222886_at	231053_at								209170_s_at
210683_at	NRTN	2.97281	4.24699e-11	228693_at	CCDC50	2.82623	1.76285e-08		208978_at	222882_s_at	223751_x_at								204083_s_at
1557782_s_at	C21orf49	2.97214	2.12618e-23	242096_at	---	2.82368	8.77391e-17		233564_s_at	222873_s_at	220581_at								228496_s_at
212384_at	ATP6V1G2-DDX39B /// DDX39B /// SNORD84	2.97179	6.80565e-06	239188_at	PPP2R3C	2.82131	5.70744e-12		229795_at	222846_at	1568749_at								230463_at
219387_at	CCDC88A	2.97173	0.000100372	226363_at	ABCC5	2.82024	7.51611e-22		211959_at	222826_at	1556896_at								212096_s_at
243781_at	---	2.97095	7.81932e-18	235574_at	GBP4	2.81962	6.62118e-15		1562102_at	222820_at	1558463_s_at								209008_x_at
236026_at	GPATCH2	2.96936	3.48634e-13	240236_at	STXBP5L	2.81958	1.34053e-14		211500_at	222807_at	228545_at								225685_at
232152_at	CEP57L1	2.96859	1.88812e-16	206737_at	WNT11	2.81929	2.77577e-17		222486_s_at	222806_s_at	218445_at								211340_s_at
221448_s_at	TEX15	2.96848	1.19574e-19	1559142_at	KAT6A	2.81858	5.14833e-19		1559910_at	222798_at	224620_at								225602_at
220591_s_at	EFHC2	2.96792	3.2709e-08	232776_at	---	2.81783	5.51743e-12		1564337_at	222788_s_at	242105_at								222262_s_at
243888_at	---	2.96701	3.47006e-22	224567_x_at	MALAT1	2.81777	1.32856e-07		237341_at	222787_s_at	222789_at								1554912_at
230076_at	PITPNM3	2.96627	8.22933e-15	1570039_at	LOC101060235 /// TMSB15A /// TMSB15B	2.81758	1.08367e-12		1556451_at	222778_s_at	232911_at								231065_at
226143_at	RAI1	2.96615	8.77861e-07	1558345_a_at	LOC439911	2.81722	2.42593e-16		229697_at	222777_s_at	211885_x_at								238751_at
223358_s_at	PDE7A	2.96596	8.36791e-27	201041_s_at	DUSP1	2.81566	7.5718e-11		228087_at	222773_s_at	1561455_at								238604_at
220957_at	CTAGE1	2.96562	8.41851e-16	215393_s_at	COBLL1	2.8145	1.77027e-11		234423_x_at	222763_s_at	215537_x_at								214053_at
1554101_a_at	TMTC4	2.9655	9.01012e-11	225604_s_at	GLIPR2	2.81326	2.61336e-14		228827_at	222759_at	233437_at								211828_s_at
230296_at	C16orf52 /// LOC101060634	2.96367	1.0204e-19	207019_s_at	AKAP4	2.81272	7.44986e-13		213388_at	222755_s_at	237077_at								220974_x_at
237934_at	---	2.96258	9.01444e-21	209207_s_at	SEC22B	2.8125	6.33377e-23		235871_at	222749_at	242491_at								200791_s_at
211998_at	H3F3A /// H3F3B /// MIR4738	2.96257	1.20493e-19	208102_s_at	PSD	2.81235	4.96412e-18		226790_at	222744_s_at	227568_at								231608_at
234953_x_at	ZNF19	2.96196	9.35378e-24	217707_x_at	SMARCA2	2.81197	9.40216e-16		203159_at	222726_s_at	221312_at								203642_s_at
227781_x_at	FAM57B /// LOC100996332	2.96156	1.23583e-11	243000_at	CDK6	2.81169	8.13861e-15		1553392_at	222681_at	1553058_at								217226_s_at
238135_at	AGTRAP	2.9615	1.12376e-19	203636_at	MID1	2.8114	1.80673e-14		207298_at	222665_at	216721_at								1554915_a_at
238492_at	---	2.96039	1.11603e-15	238435_at	LOC100506661	2.81126	2.22297e-07		211698_at	222661_at	210763_x_at								219014_at
218312_s_at	ZSCAN18	2.96025	5.17113e-20	218870_at	ARHGAP15	2.81059	1.45717e-07		210745_at	222657_s_at	223464_at								222335_at
1559477_s_at	MEIS1	2.96001	7.83346e-15	217825_s_at	UBE2J1	2.81012	1.62185e-14		209301_at	222656_at	1552549_a_at								218024_at
1561430_s_at	MAATS1	2.95743	1.96692e-17	213684_s_at	PDLIM5	2.81003	8.88544e-12		225656_at	222627_at	1557689_at								227006_at
229227_at	DICER1-AS1	2.95677	2.72658e-14	223467_at	RASD1	2.80899	3.23982e-15		225115_at	222626_at	229740_at								1558703_at
220429_at	NDST3	2.95591	1.41865e-13	202948_at	IL1R1	2.80815	1.81754e-12		235581_at	222603_at	1565939_at								200808_s_at
223125_s_at	C1orf21	2.95305	1.8745e-16	212954_at	DYRK4	2.80751	4.95977e-19		210641_at	222600_s_at	1564746_at								208621_s_at
233530_at	OTTHUMG00000031663 /// RP11-314N13.3	2.95296	1.32246e-11	236909_at	CCDC173	2.80709	1.55236e-16		205896_at	222574_s_at	223764_x_at								202974_at
230433_at	LOC729970	2.95265	1.74766e-13	204484_at	PIK3C2B	2.8067	3.09932e-23		235879_at	222571_at	224275_at								225615_at
224559_at	MALAT1	2.95166	0.00208672	1557707_at	---	2.80586	6.1269e-15		233331_at	222565_s_at	212414_s_at								213107_at
231898_x_at	SOX2-OT	2.95102	1.02657e-07	230125_at	GUSB	2.80534	2.09624e-18		224817_at	222564_at	205018_s_at								201028_s_at
219671_at	HPCAL4	2.95088	1.27039e-15	218874_s_at	ATAT1	2.80505	4.06269e-17		229942_at	222559_s_at	212308_at								214862_x_at
222476_at	CNOT6	2.95075	1.97832e-18	216179_x_at	---	2.80477	4.3094e-19		203637_s_at	222558_at	206539_s_at								1556588_at
234485_at	EIF3LP3 /// EIF3LP3	2.94986	1.19302e-20	239848_at	EIF3M	2.80429	3.69536e-16		212702_s_at	222541_at	230435_at								1558686_at
203080_s_at	BAZ2B	2.94792	9.58726e-19	235798_at	TMEM170B	2.8026	3.46153e-05		236389_x_at	222540_s_at	228814_at								230060_at
231392_at	---	2.9463	3.42713e-22	1553192_at	ZNF441	2.80164	1.75891e-10		243822_at	222529_at	239836_at								222802_at
236602_at	---	2.9461	1.06578e-10	229943_at	TRIM13	2.80153	2.65726e-15		243654_at	222528_s_at	204063_s_at								238462_at
243555_at	OTTHUMG00000161357 /// RP11-752L20.3	2.9457	3.30362e-15	1563715_at	---	2.80146	1.97557e-18		243534_at	222527_s_at	233190_at								217731_s_at
1255_g_at	GUCA1A	2.94548	3.97708e-10	232921_at	KIAA1549	2.80055	1.96977e-16		229885_at	222520_s_at	1566136_at								231097_at
1558250_s_at	OTTHUMG00000169422 /// RP11-350F4.2	2.94438	2.45823e-15	219574_at	42064	2.79923	8.51728e-12		233801_s_at	222519_s_at	212536_at								221731_x_at
240831_at	---	2.94323	7.7841e-22	202435_s_at	CYP1B1	2.79836	7.86014e-11		243885_x_at	222509_s_at	1566598_at								219370_at
228198_s_at	FAHD2CP	2.94311	7.52829e-22	240245_at	---	2.7979	4.52943e-13		208003_s_at	222508_s_at	1559449_a_at								207871_s_at
243553_x_at	TRAF3IP2-AS1	2.94247	3.4945e-17	232064_at	FER	2.79784	4.50471e-14		206739_at	222476_at	238243_at								239624_at
226582_at	LOC400043	2.94126	3.19715e-09	1557782_s_at	C21orf49	2.79647	1.26122e-25		242775_at	222456_s_at	217721_at								222557_at
209989_at	ZNF268	2.94094	1.47486e-16	207299_s_at	GRM1	2.79632	3.82141e-18		238170_at	222447_at	241531_at								209822_s_at
230680_at	SLITRK4	2.9405	9.32949e-09	229024_at	---	2.79583	8.03475e-18		243015_at	222434_at	213795_s_at								204584_at
1570314_at	---	2.94029	5.28098e-19	238333_s_at	PAOX	2.79517	1.32162e-19		214803_at	222394_at	237511_at								209457_at
219218_at	BAHCC1	2.93993	5.67488e-21	235489_at	RHOJ	2.7951	2.14641e-13		242559_at	222387_s_at	210151_s_at								201438_at
244698_at	CDRT4 /// TVP23C-CDRT4	2.93983	4.82955e-19	236842_at	OTTHUMG00000178233 /// RP11-290H9.4	2.79493	4.93031e-25		212607_at	222364_at	219653_at								209087_x_at
212557_at	ZNF451	2.93973	2.57968e-19	232054_at	PCDH20	2.79345	1.32329e-06		214913_at	222350_at	241288_at								229802_at
214229_at	DNAH17	2.93866	5.85645e-18	233678_at	---	2.79276	3.14183e-10		1563881_at	222325_at	1562044_at								203857_s_at
238109_at	---	2.93814	1.51156e-19	222341_x_at	---	2.79211	3.00787e-19		243408_at	222315_at	234467_at								1552611_a_at
223214_s_at	ZHX1	2.93737	1.24068e-09	228892_at	SH3RF2	2.79211	1.09391e-16		1561252_at	222293_at	202743_at								238762_at
1554588_a_at	TTC30B	2.93646	5.26118e-08	1562516_at	WDR60	2.79137	8.99158e-15		218024_at	222292_at	204893_s_at								212077_at
212899_at	CDK19	2.93594	4.79911e-13	1556202_at	SRGAP2	2.79061	2.54643e-09		1558802_at	222290_at	232234_at								236843_at
244655_at	LOC100507311	2.93584	8.67978e-08	244309_at	---	2.79034	1.00648e-24		213452_at	222273_at	220576_at								224470_at
215164_at	---	2.93428	2.087e-14	201506_at	TGFBI	2.79026	6.83919e-09		212870_at	222267_at	222954_at								204956_at
1570335_at	---	2.93425	5.13779e-12	226756_at	CCDC71L	2.79018	3.04127e-07		230192_at	222256_s_at	226933_s_at								238063_at
204672_s_at	ANKRD6	2.93416	1.78083e-12	226460_at	FNIP2	2.79003	1.36471e-17		243351_at	222248_s_at	222844_s_at								212646_at
212286_at	ANKRD12	2.93367	1.82311e-10	206196_s_at	RUNDC3A	2.78934	1.88093e-13		207302_at	222222_s_at	214401_at								218918_at
201733_at	CLCN3	2.93183	1.30567e-10	226666_at	DAAM1	2.78927	7.38242e-18		243393_at	222201_s_at	1560973_a_at								226658_at
234339_s_at	GLTSCR2 /// SNORD23	2.93156	3.73999e-21	1556160_a_at	OTTHUMG00000167216 /// RP11-762L8.6	2.78914	1.24848e-16		230859_at	222184_at	216667_at								209015_s_at
231854_at	PIK3CA	2.93109	3.84752e-12	44783_s_at	HEY1	2.78904	0.000153533		244696_at	222157_s_at	230664_at								230943_at
215119_at	MYO16	2.93088	1.5458e-17	236769_at	LOC158402	2.78748	6.01131e-15		224417_at	222156_x_at	227307_at								226069_at
212913_at	MSH5 /// MSH5-SAPCD1 /// SAPCD1	2.9302	5.5201e-12	1560659_at	---	2.78654	6.74868e-18		213882_at	222153_at	243450_at								219017_at
234303_s_at	GPR85	2.9302	1.98515e-11	233438_at	---	2.78582	1.20511e-17		233082_at	222151_s_at	203355_s_at								210395_x_at
201856_s_at	ZFR	2.92995	1.03586e-13	231875_at	KIF21A	2.7851	1.26683e-06		214051_at	222146_s_at	206633_at								217875_s_at
241703_at	RUNDC3B	2.92959	7.38197e-07	236761_at	LHFPL3	2.78428	2.20261e-09		210997_at	222138_s_at	243500_at								219970_at
243853_at	---	2.92723	3.18047e-20	209030_s_at	CADM1	2.78425	3.24098e-14		1555925_at	222136_x_at	213444_at								222457_s_at
216125_s_at	RANBP9	2.92687	9.87853e-12	202769_at	CCNG2	2.78355	3.07114e-09		230275_at	222123_s_at	229326_at								200924_s_at
244783_at	YAF2	2.92623	1.79918e-15	1566446_at	---	2.78274	5.454e-15		213750_at	222122_s_at	1558748_at								221510_s_at
225886_at	DDX5	2.92582	1.07891e-13	1555076_at	ARHGAP25	2.78201	3.01772e-24		204518_s_at	222099_s_at	216001_at								219340_s_at
205656_at	PCDH17	2.92576	5.52163e-11	228905_at	PCM1	2.78137	6.64127e-15		209206_at	222068_s_at	244012_x_at								213425_at
219046_s_at	PKNOX2	2.92442	2.60757e-15	229626_at	C12orf68	2.78136	1.81498e-21		244184_at	222035_s_at	1560630_at								57082_at
202966_at	CAPN6	2.92402	5.21576e-08	226326_at	PCGF5	2.78129	3.69156e-08		209849_s_at	222027_at	211398_at								241435_at
242901_at	---	2.92387	1.83093e-11	226800_at	EFCAB7	2.78111	7.6755e-10		232681_at	222008_at	220869_at								221577_x_at
226100_at	KMT2E	2.92374	1.3288e-14	228149_at	C7orf60	2.77799	3.39936e-09		1565823_at	221991_at	1553139_s_at								236249_at
228628_at	SRGAP2C	2.9234	2.65036e-10	214104_at	GPR161	2.77721	6.26042e-13		240228_at	221985_at	211328_x_at								227771_at
227299_at	CCNI	2.92337	5.73173e-14	228367_at	ALPK2	2.77673	1.57198e-05		1557578_at	221965_at	233924_s_at								206100_at
227307_at	TSPAN18	2.92334	7.41556e-10	227361_at	HS3ST3B1	2.77576	2.84774e-12		226039_at	221949_at	225608_at								203665_at
1558747_at	SMCHD1	2.92236	0.000198244	230999_at	---	2.7752	1.34321e-13		237875_at	221937_at	1558078_at								1568592_at
240867_at	---	2.9223	9.69344e-09	242480_at	---	2.77505	1.42045e-11		224352_s_at	221930_at	227230_s_at								223991_s_at
207234_at	RFX3	2.92218	4.88103e-22	239434_at	---	2.77431	3.08036e-15		234075_at	221920_s_at	1569986_x_at								208555_x_at
215130_s_at	IQCK	2.9221	1.0125e-15	234989_at	MIR612 /// NEAT1	2.77409	2.34983e-09		229544_at	221912_s_at	230963_at								219424_at
204129_at	BCL9 /// LOC101060700	2.92181	3.11369e-20	238478_at	BNC2	2.77345	4.06701e-08		231332_at	221910_at	205540_s_at								227386_s_at
204291_at	ZNF518A	2.92167	5.70808e-15	230724_s_at	C11orf57	2.77314	9.27957e-15		239415_at	221908_at	1569044_at								237290_at
232843_s_at	DOCK8	2.92099	3.43959e-07	227900_at	CBLB	2.77256	4.33908e-14		237248_at	221902_at	214580_x_at								218501_at
229078_s_at	KIAA1704 /// LOC100996395	2.9209	3.57533e-12	208965_s_at	IFI16	2.77244	0.000265865		1559513_a_at	221897_at	216782_at								226354_at
204040_at	RNF144A	2.92042	7.58145e-17	236386_at	OTTHUMG00000178989 /// SUZ12P	2.77222	2.7638e-10		235606_at	221885_at	211726_s_at								204112_s_at
231179_at	IP6K3	2.92026	1.73125e-11	242845_at	RUNX1T1	2.77204	5.254e-13		235563_at	221878_at	215060_at								229072_at
228944_at	OTTHUMG00000170608 /// RP4-773N10.4	2.91924	6.35986e-22	207404_s_at	HTR1E	2.77122	1.34721e-08		230229_at	221850_x_at	235918_x_at								241534_at
213204_at	CUL9	2.91871	6.2926e-21	209683_at	FAM49A	2.77098	1.31734e-09		1565811_at	221838_at	201737_s_at								215933_s_at
224835_at	GPCPD1	2.91829	8.48412e-17	238029_s_at	SLC16A14	2.77088	5.44297e-11		231777_at	221788_at	224421_x_at								228489_at
203001_s_at	STMN2	2.91643	1.74865e-06	231793_s_at	CAMK2D	2.77087	2.8788e-06		226776_at	221787_at	233358_at								210059_s_at
214177_s_at	PBXIP1	2.91582	3.81317e-21	230791_at	---	2.76858	9.31364e-11		213094_at	221768_at	228986_at								219990_at
236236_at	WNK3	2.91492	8.43148e-24	242191_at	NBPF10	2.76848	1.39568e-14		205090_s_at	221745_at	219372_at								228010_at
1558476_at	BEND5	2.9145	1.38448e-17	1558111_at	MBNL1	2.76845	1.69156e-12		220227_at	221742_at	234865_at								213193_x_at
205787_x_at	LOC441155 /// ZC3H11A	2.91432	5.27194e-05	242708_at	---	2.76802	1.22533e-15		229461_x_at	221735_at	1553205_at								227211_at
209685_s_at	PRKCB	2.91401	2.45728e-15	200790_at	ODC1	2.76787	1.22311e-19		220053_at	221727_at	230226_s_at								202403_s_at
239697_x_at	C3orf67	2.914	3.56107e-17	1556657_at	---	2.76732	6.79311e-16		223316_at	221726_at	231426_at								212775_at
242273_at	---	2.91376	5.74301e-10	227771_at	LIFR	2.76728	1.04038e-10		239708_at	221699_s_at	232337_at								203548_s_at
235132_at	LOC254128	2.91355	5.80384e-12	243056_at	C12orf60	2.76637	2.31343e-19		1560108_at	221695_s_at	229413_s_at								201302_at
243268_at	PATE2	2.91335	4.39925e-17	227203_at	FBXL17	2.76492	8.80415e-10		242377_x_at	221683_s_at	244465_at								210118_s_at
215505_s_at	STRN3	2.9124	9.07687e-15	240922_at	---	2.76446	2.08305e-15		203151_at	221679_s_at	205446_s_at								238718_at
239014_at	CCAR1	2.91222	2.2395e-10	204021_s_at	PURA	2.76425	2.73422e-18		202293_at	221654_s_at	1553403_at								232701_at
215358_x_at	ZNF37BP	2.91204	2.10488e-13	235891_at	DNM3OS /// MIR214 /// MIR3120	2.76397	6.19505e-09		243333_at	221645_s_at	228061_at								217732_s_at
217856_at	RBM8A	2.91073	8.64484e-10	226097_at	FNDC5	2.76381	3.10144e-17		220045_at	221639_x_at	210006_at								229801_at
230927_at	---	2.91032	4.04756e-12	241268_x_at	---	2.76305	6.63356e-22		243085_at	221618_s_at	214384_s_at								243154_at
225002_s_at	SUMF2	2.91029	1.32955e-19	219685_at	TMEM35	2.76304	4.17217e-13		219909_at	221608_at	213267_at								220102_at
234748_x_at	KIF20B	2.91025	3.46095e-14	212488_at	COL5A1	2.76227	2.09483e-07		228796_at	221591_s_at	207007_at								227084_at
226458_at	OTTHUMG00000175805 /// RP1-39G22.7	2.91007	7.19962e-10	241259_at	GAB3	2.76098	5.7481e-29		238678_at	221590_s_at	214655_at								209094_at
211057_at	ROR1	2.90982	1.04831e-09	215071_s_at	HIST1H2AC	2.76049	7.92837e-12		1557353_at	221589_s_at	205330_at								203041_s_at
243913_at	---	2.90972	1.40068e-18	1563529_at	HYDIN2	2.7604	1.03713e-25		233051_at	221588_x_at	236415_at								1555938_x_at
225975_at	PCDH18	2.90952	7.3782e-12	233004_x_at	---	2.75744	6.27673e-18		236391_at	221569_at	240607_at								230121_at
243515_at	---	2.90849	7.0854e-15	232336_at	ZSWIM5	2.75729	1.91912e-18		208490_x_at	221552_at	207135_at								203042_at
225856_at	CLOCK	2.90835	1.45756e-15	244511_at	---	2.75591	9.42908e-15		209122_at	221533_at	227255_at								219118_at
242418_at	C2orf27A	2.90732	6.70566e-15	213703_at	LINC00342	2.75558	2.32688e-13		224837_at	221519_at	229586_at								202252_at
238105_x_at	WNT7B	2.90676	7.72072e-20	230215_at	SEC61A2	2.75418	7.90032e-20		228664_at	221499_s_at	1556787_s_at								212327_at
235913_at	ZNF880	2.90611	7.41081e-18	1552608_at	WFDC11	2.75336	3.00905e-26		227706_at	221479_s_at	227501_at								207109_at
230815_at	LOC389765	2.90459	2.12754e-10	244332_at	---	2.75325	2.27542e-13		1553934_at	221478_at	208409_at								47550_at
204982_at	GIT2	2.90338	1.10533e-11	204807_at	TMEM5	2.75194	1.95616e-13		230783_at	221428_s_at	219800_s_at								228158_at
237358_at	---	2.90304	5.32128e-25	243283_at	CROT	2.75142	5.74055e-14		234276_at	221413_at	1558941_at								200787_s_at
236178_at	SMIM8	2.90268	7.88478e-14	224822_at	DLC1	2.75055	1.58978e-08		1567045_at	221410_x_at	223499_at								223825_at
230125_at	GUSB	2.90023	4.97786e-16	1560133_at	---	2.75025	1.31626e-13		241312_at	221406_s_at	232877_at								202404_s_at
226597_at	REEP6	2.89966	5.6286e-15	231607_at	LOC100507480	2.74991	6.91187e-25		1552760_at	221391_at	244233_at								204620_s_at
213616_at	TPGS2	2.89942	6.6169e-14	228748_at	CD59	2.7499	1.32174e-23		230867_at	221326_s_at	244058_at								235921_at
213839_at	CLMN	2.89925	7.32929e-14	240151_at	HOXB-AS3	2.74927	3.27538e-16		233999_s_at	221322_at	217032_at								234989_at
213194_at	ROBO1	2.89922	4.43022e-21	242626_at	SAMD5	2.74909	4.36732e-18		204844_at	221290_s_at	241690_at								205984_at
238521_at	FGF12	2.89846	1.36433e-05	235656_s_at	---	2.74879	4.00613e-17		220769_s_at	221272_s_at									219930_at
243684_at	---	2.89684	5.26978e-13	218573_at	MAGEH1	2.74768	2.21877e-16		241884_at	221264_s_at									224469_s_at
203988_s_at	FUT8	2.89659	2.97402e-25	230288_at	FGF14	2.74767	1.53989e-14		213238_at	221258_s_at									228080_at
204072_s_at	FRY	2.89525	1.39191e-13	218820_at	C14orf132	2.74673	1.97017e-15		235575_at	221249_s_at									214586_at
226157_at	TFDP2	2.89521	2.71051e-17	221350_at	HOXC8	2.7463	2.70324e-13		243954_at	221238_at									219869_s_at
235960_at	FXR1	2.89519	3.46861e-10	205712_at	PTPRD	2.74481	9.15762e-09		229674_at	221233_s_at									207039_at
204312_x_at	CREB1	2.89484	6.7523e-19	234317_s_at	STOX2	2.74433	4.32145e-09		227061_at	221230_s_at									1560286_s_at
1553796_at	LOC150622 /// LOC400940	2.89474	9.50568e-18	236121_at	OR51E2	2.74383	1.1299e-11		236751_at	221220_s_at									213791_at
229782_at	RMST	2.89411	9.51794e-09	238009_at	SOX5	2.74358	0.000142984		239227_at	221216_s_at									228716_at
235520_at	ZNF280C	2.89406	1.64732e-19	235699_at	REM2	2.74293	6.74893e-12		230722_at	221207_s_at									213029_at
1568868_at	CYP27C1	2.89396	7.18416e-13	233481_at	OTTHUMG00000175903 /// RP11-524C21.2	2.74185	6.75485e-20		243968_x_at	221189_s_at									1564651_at
203608_at	ALDH5A1	2.89242	9.49584e-10	243922_at	---	2.74169	7.94099e-20		232831_at	221147_x_at									226225_at
1558714_at	---	2.89074	4.07283e-08	52975_at	MVB12B	2.74053	9.25069e-16		216018_at	221139_s_at									220547_s_at
221415_s_at	GJA9 /// GJA9-MYCBP /// MYCBP	2.88969	1.21409e-27	1565602_at	---	2.74052	1.16709e-18		1558612_a_at	221119_at									221801_x_at
230876_at	ZNF883	2.88962	9.15351e-10	232429_at	OTTHUMG00000172365 /// RP11-353B9.1	2.74043	3.91673e-15		223757_at	221088_s_at									235879_at
241705_at	ABCA5	2.88883	3.31355e-14	229951_x_at	LOC101060353	2.73926	3.83234e-18		201939_at	221086_s_at									229250_at
227162_at	ZBTB26	2.88698	3.7928e-11	235208_at	CCDC112	2.73661	1.42518e-17		1560798_at	221053_s_at									209191_at
242356_at	VTI1A	2.88684	1.5033e-19	206852_at	EPHA7	2.7362	3.85824e-05		243402_at	221052_at									209760_at
222798_at	PTER	2.8855	6.30718e-15	230862_at	---	2.73423	5.86882e-24		204907_s_at	221045_s_at									1552482_at
1556069_s_at	HIF3A	2.88542	1.47601e-12	243317_at	---	2.73384	8.69953e-23		226003_at	221024_s_at									228411_at
239046_at	---	2.88518	5.7192e-05	222791_at	RSBN1	2.73034	3.60243e-08		215237_at	221013_s_at									206924_at
242761_s_at	ZNF420	2.88377	7.61326e-16	210214_s_at	BMPR2	2.73032	1.20402e-13		206590_x_at	220991_s_at									222654_at
226512_at	ZMYM2	2.88338	1.71375e-21	238820_at	TMEM229B	2.72998	1.08106e-19		243231_at	220985_s_at									218180_s_at
231348_s_at	LMO3	2.88064	1.24594e-17	222953_at	GPR83	2.72968	2.91457e-12		222605_at	220979_s_at									212977_at
231952_at	OTTHUMG00000180272 /// RP11-567M16.4	2.88046	4.25191e-09	204393_s_at	ACPP	2.72955	1.61327e-08		230241_at	220977_x_at									206170_at
237594_at	---	2.87968	3.93569e-08	239569_at	FZD10-AS1	2.7294	5.69734e-16		232963_at	220927_s_at									1557905_s_at
229066_at	---	2.87811	4.21975e-16	222880_at	AKT3	2.72936	1.07577e-05		201859_at	220919_s_at									203836_s_at
235475_at	SERP1	2.87807	3.82964e-18	240592_at	LCORL	2.72904	9.43205e-15		243986_at	220917_s_at									205047_s_at
232125_at	---	2.87704	4.02007e-07	215206_at	---	2.72845	3.48115e-09		240368_at	220911_s_at									219714_s_at
243056_at	C12orf60	2.8761	5.04846e-17	201152_s_at	MBNL1	2.72774	3.64639e-13		228212_at	220901_at									244457_at
1568900_a_at	ZNF568	2.87531	9.95022e-13	208579_x_at	H2BFS	2.72718	2.23619e-15		210004_at	220887_at									225522_at
1557950_at	NEMF	2.87471	1.69514e-15	204129_at	BCL9 /// LOC101060700	2.72368	3.35849e-22		242724_x_at	220885_s_at									209892_at
219736_at	TRIM36	2.87384	1.77518e-12	243122_at	---	2.72349	7.70005e-21		1557721_at	220881_at									219064_at
216323_x_at	TUBA3C /// TUBA3D	2.87329	7.59304e-25	231874_at	FAM126B	2.72341	2.46058e-17		206741_at	220839_at									204596_s_at
1556487_a_at	MAATS1	2.87197	3.97413e-20	235727_at	KLHL28	2.72295	2.62773e-12		241926_s_at	220786_s_at									203563_at
202259_s_at	N4BP2L2	2.87176	5.43693e-16	229173_at	KIAA1715	2.72224	1.86872e-14		228843_at	220770_s_at									219474_at
204353_s_at	POT1	2.87068	1.71725e-15	220903_at	GFM1	2.72217	1.17385e-22		1569603_at	220751_s_at									224848_at
232140_at	LOC100132352	2.87051	3.97521e-13	208663_s_at	TTC3 /// TTC3P1	2.72205	9.74416e-08		241509_at	220741_s_at									208116_s_at
205760_s_at	OGG1	2.8701	1.73096e-23	221031_s_at	APOLD1	2.72144	3.37599e-14		202584_at	220721_at									229800_at
200973_s_at	TSPAN3	2.86958	1.16162e-24	212062_at	ATP9A	2.72081	4.08679e-13		242572_at	220717_at									218656_s_at
229204_at	OTTHUMG00000037842 /// RP5-930J4.4	2.86856	4.13798e-12	220694_at	ASAP1-IT1	2.71918	5.55317e-14		1557624_at	220710_at									207574_s_at
241268_x_at	---	2.86851	1.96762e-19	203153_at	IFIT1	2.71891	1.80897e-06		224828_at	220692_at									218353_at
241231_at	---	2.86806	4.99519e-19	236587_at	---	2.71883	9.84165e-18		220064_at	220663_at									225160_x_at
203037_s_at	MTSS1	2.86722	5.05161e-13	204762_s_at	GNAO1	2.7175	2.48714e-12		1566219_at	220631_at									225188_at
241505_at	---	2.86645	9.35473e-11	230062_at	RIMBP3 /// RIMBP3B /// RIMBP3C	2.717	1.07498e-18		238918_at	220628_s_at									211756_at
228667_at	AGPAT4	2.86636	5.74605e-17	211856_x_at	CD28	2.71624	1.07649e-20		237339_at	220609_at									229158_at
[truncated: 7,242 more rows]

## Sheet: Suppl. Table 2
Supplementary Table 2 : Gene ontology categories overrepresented amongst the up-regulated and down-regulated developmental genes in UKK and UKN1 test system (Fold change ≥ ±2, FDR adjusted p Value <0.05)
UKK test system																UKN1 test system
up-regulated probesets									Down-regulated probesets							upregulated probesets									downregulated probesets
Neuronal (75)	Count	PValue	Non-neuronal (222)	Count	PValue	Others (234)	Count	PValue	Neuronal (0)	Non-neuronal (21)	Count	PValue	Others (157)	Count	PValue	Neuronal (29)	Count	PValue	Non-neuronal (32)	Count	PValue	Others (62.80%) 103	Count	PValue	Neuronal (2.35%) 12	Count	PValue	Non-neuronal (20.00%) 102	Count	PValue	Others (77.65%) 396	Count	PValue
neural precursor cell proliferation	36	0.00158	developmental process	947	7.97e-44	biological adhesion	239	1.25e-06		anatomical structure development	452	2.7e-12	regulation of protein serine/threonine kinase activity	52	0.0421	nervous system development	485	6.2e-19	anatomical structure development	905	2.49e-09	cell-cell signaling	236	0.0494	nervous system development	311	2.07e-05	striated muscle cell development	31	0.0479	endocytosis	102	0.0132
nervous system development	500	5.1e-56	anatomical structure development	871	2.27e-45	cell adhesion	238	1.37e-06		tissue development	183	4.99e-07	carbohydrate derivative metabolic process	120	0.0189	synapse assembly	39	0.0218	single-organism developmental process	1010	5.14e-12	synaptic transmission	155	0.00452	neurogenesis	225	3.14e-05	anterior/posterior axis specification	17	0.0135	circulatory system process	79	0.00229
sensory organ morphogenesis	68	9.84e-08	tissue development	350	5.08e-23	response to estrogen	45	0.0115		epithelium development	111	0.00344	interferon-gamma-mediated signaling pathway	18	0.0201	central nervous system development	224	1.01e-12	head development	180	2.44e-10	behavior	155	0.000252	generation of neurons	214	5.6e-05	in utero embryonic development	70	0.00366	heart process	42	0.0131
autonomic nervous system development	20	4.49e-05	muscle tissue development	99	1.66e-14	regulation of cell-substrate adhesion	41	0.00723		single-organism developmental process	488	1.27e-11	cellular response to zinc ion	8	0.0122	sensory organ development	123	0.000159	multicellular organismal development	857	1.38e-08	locomotory behavior	58	0.000852	neuron differentiation	197	0.000156	epithelial cell proliferation	72	1.44e-05	blood circulation	78	0.00372
central nervous system development	233	6.26e-32	striated muscle tissue development	96	2.6e-14	Ras protein signal transduction	77	0.00655		cell differentiation	337	4.24e-09	response to endogenous stimulus	153	0.00041	brain development	172	3.14e-10	appendage development	49	0.0072	single-organism behavior	101	0.000337	neuron development	169	1.75e-05	developmental process	799	5.83e-21	heart contraction	42	0.00991
spinal cord development	36	1.22e-06	mesoderm development	35	0.00115	smooth muscle cell migration	16	0.0209		multicellular organismal development	429	1.61e-11	cellular response to endogenous stimulus	118	0.000817	forebrain development	110	5.75e-11	limb development	49	0.0072	smoothened signaling pathway	41	0.00121	neuron projection development	157	5.23e-07	anatomical structure development	738	1.05e-23	regulation of heart contraction	37	0.0174
dorsal spinal cord development	11	0.0257	connective tissue development	74	7.53e-13	circulatory system process	84	0.00188		system development	378	2.78e-09	response to chemical	331	0.0288	telencephalon development	68	1.29e-05	system development	760	2.08e-07	regulation of smoothened signaling pathway	25	0.0414	axon development	106	0.000194	tissue development	334	1.68e-24	plasma membrane organization	55	0.00177
ventral spinal cord development	17	0.0469	epithelium development	226	1.04e-16	blood circulation	84	0.00154		circulatory system development	103	2.62e-05	response to oxygen-containing compound	135	0.00892	pallium development	50	9.72e-05	organ development	540	0.00609	learning	41	0.00121	neuron projection morphogenesis	124	3.45e-06	endoderm development	31	7.82e-08	platelet degranulation	24	0.0247
brain development	181	3.46e-26	endothelium development	30	0.00126	response to wounding	168	0.00301		organ development	286	6.38e-08	response to organic substance	248	5.92e-05	cerebral cortex development	35	0.00895	pattern specification process	115	2.73e-06	chromatin modification	133	0.00476	neuron projection guidance	76	0.00214	epithelium development	216	1.16e-17	regulation of cardiac muscle cell action potential involved in regulation of contraction	8	0.017
hindbrain development	38	0.00107	palate development	26	0.0029	neurotransmitter transport	45	0.0153		cardiovascular system development	103	2.62e-05	response to growth factor	83	0.018	regulation of nervous system development	169	7.52e-08	anterior/posterior pattern specification	56	0.0202	regulation of synapse structure or activity	59	0.0151	cell morphogenesis involved in neuron differentiation	113	0.000367	muscle tissue development	78	4.67e-07	zymogen activation	33	0.00416
forebrain development	116	5.34e-23	anatomical structure morphogenesis	521	2.95e-40	localization	789	4.01e-10		vasculature development	72	0.000264	response to fibroblast growth factor	35	0.00106	negative regulation of nervous system development	72	4.14e-07	embryo development	210	0.00057	cellular component organization or biogenesis	989	0.0084	axonogenesis	101	0.000487	striated muscle tissue development	75	9.87e-07	Wnt signaling pathway	72	0.0434
telencephalon development	69	2.13e-11	anatomical structure formation	219	2.33e-12	localization of cell	248	4.8e-16		embryo development	106	0.00221	response to lipid	83	0.0278	neural precursor cell proliferation	42	0.00277	regionalization	92	4.69e-05	cellular component organization	983	0.000522	axon guidance	76	0.00214	single-organism developmental process	781	3.8e-19	regulation of metal ion transport	61	0.0382
pallium development	44	1.55e-05	pigmentation	27	0.0182	establishment of localization	610	0.0455		blood vessel development	70	0.000264	response to cytokine	76	0.0293	cell proliferation in forebrain	17	0.00157	eye development	87	0.000486	organelle organization	613	0.0022				muscle structure development	110	1.85e-06	regulation of calcium ion transport	45	0.0139
cerebral cortex development	30	0.00612	cell proliferation	318	9.14e-10	cellular localization	415	0.00138		anatomical structure morphogenesis	248	2.63e-07	response to drug	52	0.0191	positive regulation of nervous system development	95	0.0239	camera-type eye development	73	0.0173	cell projection organization	291	1.51e-10				cellular developmental process	563	5.72e-14	cellular response to glucose starvation	12	0.0372
diencephalon development	25	0.00289	muscle cell proliferation	42	1.55e-06	signaling	876	2.93e-13		tissue morphogenesis	76	0.000123	biological_process	1153	0.000477	neurogenesis	334	1.75e-12	anatomical structure morphogenesis	505	1.44e-08	cell projection assembly	92	0.000131				cell differentiation	543	3.36e-16	biological_process	1862	7.27e-08
sympathetic nervous system development	12	0.00151	striated muscle cell proliferation	22	0.000102	single-organism process	1722	3.53e-15		organ morphogenesis	96	0.0158	single-organism process	991	2.26e-09	generation of neurons	322	5.05e-13	appendage morphogenesis	45	0.00459	synapse organization	60	0.00133				stem cell differentiation	82	8.73e-08	metabolic process	1367	3.45e-06
limbic system development	27	0.0224	epithelial cell proliferation	76	1.39e-05	death	293	0.00223		blood vessel morphogenesis	62	0.00112	cell proliferation	188	6.92e-06	neuron differentiation	292	6.39e-11	limb morphogenesis	45	0.00459	developmental process	1016	5.99e-11				muscle cell differentiation	65	0.0225	primary metabolic process	1158	0.0133
forebrain regionalization	14	0.000457	stem cell proliferation	47	1.16e-07	single-organism localization	546	0.0327		anatomical structure formation involved in morphogenesis	126	4.13e-06	regulation of cell proliferation	145	0.000815	regulation of neurogenesis	140	6.83e-05	embryonic morphogenesis	130	0.00795	biological regulation	1809	0.000104				epithelial cell differentiation	120	1.52e-09	protein metabolic process	663	0.000134
telencephalon regionalization	9	0.0109	mesenchymal cell proliferation	20	0.000271	single organism signaling	876	1.9e-13		angiogenesis	55	0.000842	death	187	0.000182	regulation of neuron differentiation	114	0.000761	anatomical structure formation involved in morphogenesis	228	0.00141	macromolecule metabolic process	1443	0.00102				stem cell development	63	0.000178	cellular protein metabolic process	598	4.77e-05
neurogenesis	356	5.51e-42	single-organism developmental process	938	2.55e-44	multicellular organismal process	1036	7.41e-26		regulation of anatomical structure morphogenesis	88	0.046	biological adhesion	144	0.000213	neuron development	215	0.000544	regulation of developmental process	434	9.13e-10	gene expression	922	9.4e-07				epithelial cell development	46	0.00333	organic substance metabolic process	1206	0.000595
gliogenesis	54	9.1e-05	head development	190	3.77e-27	single-multicellular organism process	1016	2.71e-28		regulation of cell differentiation	146	0.00143	cell adhesion	143	0.00028	neuron projection development	191	0.000572	regulation of multicellular organismal development	315	1.36e-06	biosynthetic process	1005	0.0414				anatomical structure morphogenesis	447	8.38e-26	biosynthetic process	736	0.00584
generation of neurons	342	1.74e-41	muscle structure development	141	2.49e-15	cellular process	1822	8.15e-05					single organism cell adhesion	89	5.81e-05	dendrite development	50	0.0153	negative regulation of developmental process	179	0.00833	organic substance biosynthetic process	995	0.0199				cell morphogenesis involved in differentiation	163	2.95e-10	organic substance biosynthetic process	728	0.00373
forebrain generation of neurons	25	0.000141	tissue morphogenesis	142	1.66e-13	single-organism cellular process	1567	7.11e-12					cell-cell adhesion	92	0.00583	axon development	128	0.0328	positive regulation of developmental process	218	0.0183	macromolecule biosynthetic process	879	2.19e-06				substrate adhesion-dependent cell spreading	22	0.0498	response to stimulus	1048	1.97e-13
neuron differentiation	312	6.22e-37	mesoderm morphogenesis	23	0.00476	movement of cell or subcellular component	339	1.78e-19					single organismal cell-cell adhesion	84	9.93e-05	neuron projection morphogenesis	150	0.00131	cell differentiation	668	9.13e-07	cellular biosynthetic process	991	0.00208				epithelial cell morphogenesis	18	0.0255	response to chemical	576	1.13e-11
central nervous system neuron differentiation	60	8.3e-12	morphogenesis of an epithelium	107	1.59e-08	cell communication	888	2.28e-13					homotypic cell-cell adhesion	58	0.0331	cell morphogenesis involved in neuron differentiation	148	0.000286	fat cell differentiation	53	0.005	cellular macromolecule metabolic process	1353	7.56e-05				tissue morphogenesis	135	1.07e-13	response to oxygen-containing compound	242	9.83e-12
forebrain neuron differentiation	21	0.00568	dentate gyrus development	9	0.0245	cell-cell signaling	230	3.44e-11					cell-substrate adhesion	40	0.0394	axonogenesis	125	0.0146	regulation of cell differentiation	308	1.9e-06	cellular macromolecule biosynthetic process	866	9.01e-08				morphogenesis of an epithelium	106	2.43e-10	response to nitrogen compound	159	1.24e-07
neuron-neuron synaptic transmission	43	1.54e-06	ossification	93	1.35e-10	synaptic transmission	145	2.88e-08					regulation of cell adhesion	75	0.000186	dendrite morphogenesis	35	0.0181	negative regulation of cell differentiation	146	0.00784	nitrogen compound metabolic process	1080	0.000691				developmental process involved in reproduction	104	0.00499	response to acid chemical	57	0.0356
neuron death	58	0.00554	multicellular organismal development	841	5.37e-47	cell death	293	0.00186					regulation of cell-cell adhesion	48	0.00896	negative regulation of neurogenesis	66	1.53e-06	cell morphogenesis involved in differentiation	179	0.00666	single-organism organelle organization	449	0.00482				anatomical structure formation involved in morphogenesis	202	4.18e-11	response to drug	85	9.16e-06
neuron apoptotic process	52	0.00023	appendage development	51	1.39e-07	programmed cell death	278	0.00406					locomotion	169	1.85e-06	negative regulation of neuron differentiation	55	1.93e-06	negative regulation of cell development	79	9.81e-07	cilium organization	69	1.09e-08				osteoblast differentiation	42	0.0381	response to inorganic substance	100	2.18e-10
neural crest cell differentiation	24	3.79e-05	appendage morphogenesis	47	1.16e-07	apoptotic process	276	0.00331					biological regulation	807	0.0314				kidney development	66	0.0495	regulation of biological process	1742	1.55e-05				multicellular organismal development	693	1.45e-20	response to metal ion	63	0.000137
neuroepithelial cell differentiation	23	0.0291	limb development	51	1.39e-07	cell-type specific apoptotic process	91	1.43e-05					regulation of molecular function	233	0.00574				cardiac septum development	25	0.0169	positive regulation of biological process	898	0.00507				tube development	129	1.36e-11	response to arsenic-containing substance	12	0.0372
glial cell differentiation	47	1.52e-05	limb morphogenesis	47	1.16e-07	cell development	429	5.83e-36					positive regulation of molecular function	156	0.0121				ventricular septum development	19	0.0189	negative regulation of biological process	761	0.00394				tube morphogenesis	84	3.24e-08	response to organic substance	443	3.2e-19
oligodendrocyte differentiation	23	0.0464	hindlimb morphogenesis	19	2.45e-05	cellular component organization or biogenesis	858	1.58e-14					regulation of biological quality	296	0.000324							regulation of multicellular organismal process	455	2.7e-05				epithelial tube morphogenesis	77	6.01e-08	response to organic cyclic compound	154	3.85e-10
cell differentiation in spinal cord	20	0.00705	forelimb morphogenesis	20	5.55e-06	cellular component organization	854	1.54e-16					immune system process	237	3.51e-06							organic cyclic compound metabolic process	1026	2.11e-05				epithelial tube formation	31	0.0479	response to lipid	154	4.89e-11
neuron fate commitment	28	3.51e-06	embryo development	237	5.8e-25	synapse organization	64	4.56e-10					immune effector process	79	0.0357							organic cyclic compound biosynthetic process	803	8.33e-09				system development	644	1.28e-24	response to growth factor	157	1.61e-12
neural crest cell development	22	4.44e-05	embryo development ending in birth or egg hatching	146	8.88e-14	growth	155	0.0065					metabolic process	856	0.000259							regulation of metabolic process	1169	1.45e-10				hepaticobiliary system development	34	0.00112	response to alcohol	63	0.00356
neuron development	244	6.2e-26	chordate embryonic development	146	2.7e-14	developmental growth	112	1.42e-06					single-organism metabolic process	441	1.43e-06							regulation of biosynthetic process	796	9.46e-14				respiratory system development	47	0.00921	response to endogenous stimulus	281	3.32e-17
central nervous system neuron development	29	3.09e-06	embryonic morphogenesis	157	3e-21	developmental growth involved in morphogenesis	47	0.0012					small molecule metabolic process	236	8.37e-07							positive regulation of biosynthetic process	330	0.0038				circulatory system development	191	7.36e-19	cellular response to endogenous stimulus	206	6.39e-12
neuron fate specification	14	0.00718	embryonic appendage morphogenesis	41	1.54e-06	organ growth	42	5.4e-06					cellular process	1061	1.62e-05							negative regulation of biosynthetic process	292	1.09e-05				endocrine system development	35	0.00247	response to hormone	166	1.85e-09
cell morphogenesis involved in neuron differentiation	165	8.47e-20	embryonic limb morphogenesis	41	1.54e-06	heart growth	24	0.000117					single-organism cellular process	918	3.3e-10							regulation of macromolecule metabolic process	1006	2.8e-11				reproductive system development	83	0.000107	response to steroid hormone	88	1.83e-07
neuron projection development	210	2.96e-21	embryonic forelimb morphogenesis	17	5.11e-05	cardiac muscle tissue growth	23	2.75e-05					movement of cell or subcellular component	179	5.51e-06							regulation of macromolecule biosynthetic process	762	3.28e-14				reproductive structure development	83	6.9e-05	response to estrogen	52	9.11e-07
dendrite development	44	0.00181	embryonic hindlimb morphogenesis	16	0.00013	cardiac muscle cell proliferation	17	0.00269					actin filament-based process	78	0.000106							positive regulation of macromolecule biosynthetic process	304	0.00707				digestive system development	36	0.0042	response to estradiol	33	0.00106
axon development	145	1.39e-15	gastrulation	45	0.000961	behavior	161	1.43e-15					cell activation	102	0.000286							regulation of gene expression	804	1.22e-15				digestive tract development	34	0.00504	response to corticosteroid	37	0.00681
neuron projection morphogenesis	167	1.12e-18	formation of primary germ layer	34	0.000414	locomotory behavior	58	3.92e-08					cell death	186	0.000252							positive regulation of gene expression	322	0.000577				organ development	478	2.74e-18	response to glucocorticoid	35	0.0138
axonogenesis	140	2.44e-15	mesoderm formation	22	0.00606	single-organism behavior	100	2.47e-10					programmed cell death	174	0.00188							regulation of primary metabolic process	1008	5.97e-11				gland development	89	1.71e-06	response to fibroblast growth factor	46	0.00581
central nervous system neuron axonogenesis	14	0.0044	somite development	30	7.6e-06	adult behavior	40	0.000398					apoptotic process	173	0.00148							regulation of nitrogen compound metabolic process	794	4.68e-17				liver development	33	0.00194	response to organonitrogen compound	147	2.07e-07
dendrite morphogenesis	32	0.00115	tube development	146	2.28e-15	response to stimulus	1079	3.03e-06					cellular metabolic process	733	0.0426							positive regulation of nitrogen compound metabolic process	329	0.000113				pancreas development	26	0.00507	response to peptide	84	0.00613
regulation of nervous system development	182	1.82e-24	tube morphogenesis	88	5.19e-08	response to endogenous stimulus	268	4.02e-09					phosphorus metabolic process	269	7.52e-06							negative regulation of nitrogen compound metabolic process	285	1.02e-06				endocrine pancreas development	19	0.0187	response to peptide hormone	81	0.00222
positive regulation of nervous system development	107	5.57e-13	epithelial tube morphogenesis	76	6e-06	cellular response to endogenous stimulus	214	1.48e-10					phosphate-containing compound metabolic process	260	8.17e-05							negative regulation of macromolecule biosynthetic process	279	5.5e-06				organ morphogenesis	176	2e-11	response to amino acid	28	0.0167
regulation of neuron death	53	0.00441	system development	773	5.62e-49	response to chemical	561	0.00272					phosphorylation	180	0.0352							cellular aromatic compound metabolic process	1002	1.72e-06				gland morphogenesis	31	0.0407	response to transforming growth factor beta	55	1.69e-05
regulation of neuron apoptotic process	49	0.000102	skeletal system development	137	8.64e-20	response to nitrogen compound	152	0.00155					cofactor metabolic process	44	0.0495							aromatic compound biosynthetic process	796	1.13e-10				respiratory tube development	45	0.00125	response to stress	552	6.32e-13
regulation of neurogenesis	158	3.9e-21	embryonic skeletal system development	51	3.79e-13	response to oxygen-containing compound	235	2.32e-06					multicellular organismal process	561	1.63e-07							regulation of cellular process	1676	2.46e-06				mesenchyme development	55	2.54e-06	response to wounding	204	3.42e-16
regulation of neuron differentiation	123	1.26e-14	urogenital system development	98	5.74e-17	response to acid chemical	73	1.14e-06					single-multicellular organism process	542	3.23e-07							positive regulation of cellular process	775	0.0145				mesenchymal cell differentiation	40	0.000861	wound healing	158	9.5e-16
regulation of neuron projection development	82	1.05e-07	respiratory system development	65	1.4e-09	response to organic substance	415	4.91e-07					coagulation	68	0.00243							negative regulation of cellular process	723	6.93e-05				mesenchymal cell development	38	0.00071	response to oxidative stress	85	4.94e-09
regulation of axonogenesis	35	0.00382	endocrine system development	44	4.23e-07	response to lipid	148	1.62e-06					regulation of body fluid levels	81	0.00244							regulation of cellular metabolic process	1047	5.2e-11				muscle organ development	74	4.41e-05	response to reactive oxygen species	51	1.29e-06
positive regulation of neurogenesis	89	9.08e-10	organ development	546	1.75e-27	response to retinoic acid	34	9.76e-05					hemostasis	68	0.00228							regulation of cellular biosynthetic process	794	1.24e-14				lung development	44	0.00177	response to hydrogen peroxide	29	0.00529
positive regulation of neuron differentiation	66	1.99e-05	pancreas development	30	0.000122	response to organic cyclic compound	145	4.99e-05					developmental process	494	1.24e-11							regulation of cellular macromolecule biosynthetic process	756	2.17e-16				placenta development	35	0.0138	response to abiotic stimulus	176	0.000213
positive regulation of neuron projection development	47	0.00479	gland development	104	3.12e-10	response to growth factor	152	5.11e-08					aging	38	0.013							negative regulation of cellular biosynthetic process	292	2.41e-06				skeletal system development	91	0.000462	response to oxygen levels	67	6.57e-06
positive regulation of neuroblast proliferation	11	0.0257	sensory organ development	130	4.22e-15	response to BMP	41	7.01e-05					cellular developmental process	342	2.28e-06							negative regulation of cellular macromolecule biosynthetic process	272	2.03e-07				urogenital system development	63	0.00319	response to decreased oxygen levels	63	1.26e-05
neuron projection guidance	101	9.44e-11	ear development	58	2.69e-07	response to organonitrogen compound	142	0.000753					cell development	195	7.63e-05							microtubule-based process	133	0.000922				cardiovascular system development	191	7.36e-19	response to hypoxia	61	3.9e-05
axon guidance	101	9.44e-11	inner ear development	50	1.71e-05	response to external stimulus	362	7.51e-08					reproductive process	124	0.00134							heterocycle metabolic process	999	2.24e-06				heart development	101	1.59e-09	response to external stimulus	338	8.45e-08
motor neuron axon guidance	13	0.00389	eye development	87	6.88e-10	cellular response to stimulus	920	4.27e-06					single organism reproductive process	114	0.000891							heterocycle biosynthetic process	792	3.92e-10				cardiac chamber development	30	0.0352	response to extracellular stimulus	83	0.0203
retinal ganglion cell axon guidance	14	3.59e-06	camera-type eye development	71	2.06e-06	cellular response to chemical stimulus	388	9.99e-07					localization	437	0.00708							cellular nitrogen compound metabolic process	1035	0.000204				heart morphogenesis	50	0.000297	cellular process	1726	4.85e-13
regulation of axon guidance	10	0.037	lens development in camera-type eye	22	0.00805	cellular response to acid chemical	48	4.9e-06					localization of cell	137	1.62e-06							cellular nitrogen compound biosynthetic process	802	2.12e-09				cardiac chamber morphogenesis	28	0.0061	cellular metabolic process	1184	0.000103
neural crest cell migration	16	0.0018	bone development	43	0.00398	cellular response to nitrogen compound	103	0.0018					cell motility	137	1.62e-06							nucleobase-containing compound metabolic process	984	5.94e-08				cardiac muscle tissue development	43	0.00021	phosphorus metabolic process	417	1.03e-07
neuron migration	46	1.64e-08	trachea development	11	0.0143	cellular response to oxygen-containing compound	157	3.89e-05					cell migration	129	1.49e-06							nucleic acid metabolic process	910	1.5e-10				ventricular cardiac muscle tissue development	17	0.00964	phosphate-containing compound metabolic process	408	4.07e-07
negative regulation of nervous system development	72	7.58e-13	embryonic organ development	115	1.35e-14	cellular response to organic substance	328	8.97e-07					leukocyte migration	47	0.00334							RNA metabolic process	831	2.13e-10				cardiac muscle tissue morphogenesis	18	0.0255	phosphorylation	292	4.16e-05
negative regulation of neuron death	40	0.0043	embryonic camera-type eye development	17	0.000443	cellular response to growth factor stimulus	145	7.21e-07					regulation of biological process	773	0.044							regulation of nucleobase-containing compound metabolic process	787	6.26e-19				renal system development	58	0.00177	reactive oxygen species metabolic process	48	0.0259
negative regulation of neuron apoptotic process	38	0.000166	muscle organ development	86	5.1e-08	cellular response to BMP stimulus	41	7.01e-05					regulation of multicellular organismal process	251	2.26e-11							negative regulation of nucleobase-containing compound metabolic process	282	6.84e-07				kidney development	53	0.0146	cellular biosynthetic process	717	0.00409
negative regulation of neurogenesis	65	2.89e-11	skeletal muscle organ development	45	0.000574	cellular response to organic cyclic compound	72	0.00902					positive regulation of biological process	448	2.92e-07							regulation of RNA metabolic process	732	1.2e-17				nephron development	32	0.0173	cellular response to stimulus	860	5.74e-07
negative regulation of neuron differentiation	48	5.1e-07	skeletal muscle tissue development	42	0.00168	cellular response to lipid	79	0.000516					positive regulation of cellular process	384	1.61e-05							negative regulation of RNA metabolic process	264	1.7e-07				vasculature development	131	3.66e-14	cellular response to chemical stimulus	405	7.85e-16
neuron projection extension involved in neuron projection guidance	10	0.037	mesenchyme development	75	1.35e-15	cellular response to organonitrogen compound	97	0.000945					positive regulation of cell adhesion	50	0.00102							positive regulation of nucleobase-containing compound metabolic process	325	9.72e-05				blood vessel development	125	4.13e-13	cellular response to nitrogen compound	99	0.000513
axon extension involved in axon guidance	10	0.037	respiratory tube development	55	4.24e-07	biological regulation	1484	3.22e-16					positive regulation of multicellular organismal process	139	0.000245							positive regulation of RNA metabolic process	290	0.000438				blood vessel morphogenesis	106	1.13e-09	cellular response to oxygen-containing compound	153	1.51e-06
cranial nerve development	17	0.0177	organ morphogenesis	233	7.27e-29	regulation of biological quality	525	2.28e-10					positive regulation of metabolic process	291	0.00705							nucleobase-containing compound biosynthetic process	786	6.74e-11				angiogenesis	94	8.42e-10	cellular response to organic substance	335	5.41e-13
cranial nerve morphogenesis	13	0.00389	eye morphogenesis	42	4.24e-05	regulation of synapse structure or activity	57	9.38e-06					regulation of localization	213	4.58e-05							RNA biosynthetic process	738	2.03e-13				embryo development	160	0.000296	cellular response to organic cyclic compound	66	0.0353
			camera-type eye morphogenesis	32	0.000913	regulation of molecular function	393	0.000145					regulation of response to stimulus	322	4.7e-09							nucleic acid-templated transcription	724	1.41e-14				embryonic morphogenesis	107	6.47e-05	cellular response to growth factor stimulus	155	7.4e-13
			embryonic camera-type eye morphogenesis	12	0.0461	regulation of binding	61	4.08e-05					regulation of signaling	265	5.47e-07							transcription, DNA-templated	723	6.53e-15				gastrulation	49	1.15e-06	cellular response to fibroblast growth factor stimulus	46	0.00383
			odontogenesis	31	0.0184	regulation of DNA binding	27	0.00223					regulation of immune system process	141	0.000704							transcription from RNA polymerase II promoter	399	1.47e-08				formation of primary germ layer	36	4.56e-06	cellular response to transforming growth factor beta stimulus	55	1.43e-05
			gland morphogenesis	35	0.00315	regulation of biological process	1430	1.12e-16					positive regulation of immune system process	92	0.04							regulation of RNA biosynthetic process	706	8.81e-16				endoderm formation	23	1.02e-05	cellular response to organonitrogen compound	93	0.000337
			organ formation	23	0.00107	regulation of localization	354	4.72e-07					regulation of developmental process	214	1.02e-07							regulation of nucleic acid-templated transcription	706	1.97e-16				endodermal cell differentiation	20	2.1e-05	cellular response to stress	258	0.00138
			skeletal system morphogenesis	62	1.93e-08	positive regulation of biological process	826	3.77e-23					positive regulation of developmental process	114	0.00203							regulation of transcription, DNA-templated	704	9.2e-17				morphogenesis of embryonic epithelium	38	0.00479	cellular response to oxidative stress	51	2.83e-06
			bone morphogenesis	31	3.02e-05	regulation of multicellular organismal process	472	2.52e-32					regulation of multicellular organismal development	162	1.16e-06							regulation of transcription from RNA polymerase II promoter	370	4.68e-10				embryonic organ development	76	0.0326	cellular response to reactive oxygen species	30	0.0016
			endochondral bone morphogenesis	23	6.22e-05	regulation of system process	88	9.39e-05					regulation of locomotion	88	3.7e-06							negative regulation of RNA biosynthetic process	257	1.58e-07				morphogenesis of a branching structure	53	4.29e-06	cellular component organization or biogenesis	829	1.12e-20
			embryonic organ morphogenesis	85	9.74e-13	positive regulation of multicellular organismal process	275	1.68e-18					positive regulation of locomotion	54	4.07e-05							negative regulation of nucleic acid-templated transcription	256	6.02e-08				morphogenesis of a branching epithelium	51	2.83e-06	cellular component biogenesis	343	1.72e-05
			ear morphogenesis	33	0.00468	regulation of response to stimulus	524	5.55e-10					negative regulation of biological process	383	6.34e-07							cellular developmental process	734	2.2e-10				branching morphogenesis of an epithelial tube	41	0.000355	cellular component organization	812	5.33e-20
			embryonic skeletal system morphogenesis	35	2.95e-07	positive regulation of response to stimulus	280	0.00475					negative regulation of multicellular organismal process	97	0.0286							cellular component morphogenesis	291	4.98e-08				developmental growth involved in morphogenesis	42	0.0151	macromolecular complex subunit organization	325	0.00492
			embryonic cranial skeleton morphogenesis	16	0.0298	regulation of cellular process	1380	9.99e-18					negative regulation of cellular process	344	0.000178							cellular component assembly involved in morphogenesis	74	0.000156				regulation of developmental process	348	8.37e-15	protein complex subunit organization	247	0.000561
			cartilage development	62	6.95e-12	positive regulation of cellular process	713	2.02e-19					single-organism biosynthetic process	157	0.00117							cell part morphogenesis	222	1.51e-10				regulation of anatomical structure morphogenesis	167	6.38e-12	cellular component assembly	317	0.000102
			lung development	55	1.79e-07	regulation of cell proliferation	267	8.93e-12					response to external stimulus	206	0.00252							cell morphogenesis	282	2.31e-09				regulation of multicellular organismal development	256	5.78e-11	locomotion	288	2.89e-16
			lung alveolus development	17	0.0247	regulation of cellular component organization	347	1.86e-08					protein modification process	286	0.039							cell projection morphogenesis	221	2.47e-11				regulation of vasculature development	48	0.000595	taxis	128	7.79e-07
			lung morphogenesis	21	0.00157	positive regulation of cellular component organization	201	7.43e-07					response to stress	325	0.00045							cilium morphogenesis	70	1.6e-07				regulation of angiogenesis	44	0.00239	chemotaxis	128	7.79e-07
			lung epithelium development	17	0.0177	regulation of cell projection organization	100	2.73e-07					regulation of response to stress	130	0.00883							cilium assembly	63	2.67e-08				regulation of epithelial cell proliferation	55	0.0121	biological adhesion	244	1.49e-11
			digestive system development	43	1.32e-05	positive regulation of cell projection organization	59	0.00222					response to wounding	113	7.89e-05							cell development	392	7.52e-05				regulation of cell differentiation	243	6.78e-09	cell adhesion	243	1.69e-11
			digestive tract development	39	0.000125	regulation of synapse organization	33	9.83e-05					wound healing	86	0.000158							regulation of cell development	172	2.38e-05				regulation of cell morphogenesis involved in differentiation	59	0.00331	cell-cell adhesion	144	4.69e-05
			digestive tract morphogenesis	20	0.00263	regulation of cellular localization	187	0.00411					blood coagulation	67	0.00339							microtubule cytoskeleton organization	96	0.00871				regulation of stem cell differentiation	28	0.0354	cell-substrate adhesion	64	0.000111
			embryonic digestive tract development	17	0.000443	regulation of cell communication	465	3.91e-14					platelet activation	41	0.00013							negative regulation of gene expression	300	3.68e-07				positive regulation of cell morphogenesis involved in differentiation	37	0.00248	cell-matrix adhesion	42	0.0131
			embryonic digestive tract morphogenesis	11	0.00762	positive regulation of cell communication	239	2.87e-05					defense response	158	0.0216							negative regulation of transcription, DNA-templated	250	5.12e-08				positive regulation of cell differentiation	130	0.00112	cell adhesion mediated by integrin	17	0.0344
			circulatory system development	205	4.61e-20	regulation of cell death	232	0.00465					cellular response to chemical stimulus	236	1.77e-05							negative regulation of transcription from RNA polymerase II promoter	166	2.75e-06				positive regulation of vasculature development	31	0.00579	biological regulation	1326	6.79e-08
			reproductive system development	85	0.00078	regulation of programmed cell death	221	0.00483					cellular response to organic substance	194	0.000411							positive regulation of cellular biosynthetic process	324	0.00476				positive regulation of angiogenesis	29	0.00967	regulation of molecular function	407	4.07e-12
			cardiovascular system development	205	4.61e-20	regulation of apoptotic process	218	0.00832					cellular response to growth factor stimulus	82	0.0121							positive regulation of RNA biosynthetic process	284	0.000419				positive regulation of ossification	23	0.0225	positive regulation of molecular function	273	2.77e-10
			heart development	112	1.07e-11	regulation of cellular component movement	138	4.41e-07					cellular response to fibroblast growth factor stimulus	35	0.000744							positive regulation of nucleic acid-templated transcription	283	0.000101				negative regulation of developmental process	148	7.81e-06	negative regulation of molecular function	177	6.3e-07
			cardiac chamber development	38	2.03e-05	positive regulation of cellular component movement	76	0.000164					organonitrogen compound metabolic process	159	0.000335							positive regulation of transcription, DNA-templated	283	0.000101				negative regulation of cell differentiation	117	0.00025	regulation of biological quality	505	2.19e-13
			cardiac septum development	22	0.00805	signal transduction	784	4.15e-08					positive regulation of response to stimulus	188	4.02e-06							positive regulation of transcription from RNA polymerase II promoter	209	0.000216							homeostatic process	212	0.00829
			cardiac ventricle development	26	0.0456	cell surface receptor signaling pathway	513	4.25e-06					positive regulation of response to external stimulus	36	0.00821																chemical homeostasis	151	0.00192
			heart morphogenesis	70	7.43e-13	Wnt signaling pathway	86	6.57e-05					immune response	154	0.000163																ion homeostasis	113	0.000287
			cardiac chamber morphogenesis	35	3.75e-06	canonical Wnt signaling pathway	68	2.27e-06					innate immune response	106	0.00525																cation homeostasis	101	0.00105
			cardiac septum morphogenesis	19	0.00216	enzyme linked receptor protein signaling pathway	203	1.66e-08					response to interferon-gamma	27	0.00615																inorganic ion homeostasis	104	0.000531
			outflow tract morphogenesis	25	6.91e-06	transmembrane receptor protein tyrosine kinase signaling pathway	134	0.0183					response to type I interferon	18	0.00976																metal ion homeostasis	97	0.000164
			cardiac muscle tissue development	53	2.39e-08	transmembrane receptor protein serine/threonine kinase signaling pathway	73	7.47e-05					positive regulation of signaling	141	0.00536																cellular ion homeostasis	85	0.0206
			renal system development	90	8.16e-17	intracellular signal transduction	383	0.000383					cytoskeleton organization	108	0.00664																cellular cation homeostasis	83	0.0303
			kidney development	83	1.16e-14	second-messenger-mediated signaling	49	0.00307					actin cytoskeleton organization	67	0.00147																cellular metal ion homeostasis	80	0.00809
			metanephros development	33	1.62e-06	regulation of cell development	200	2.92e-27					cell junction organization	40	0.000336																single-organism process	1625	1.05e-22
			mesonephros development	38	6.31e-08	positive regulation of cell development	118	1.75e-15					cell-cell junction organization	36	0.000505																single organism cell adhesion	142	4.49e-09
			nephron development	43	2.42e-07	regulation of cellular response to growth factor stimulus	56	0.000211					cell junction assembly	36	0.00113																single organismal cell-cell adhesion	128	7.79e-07
			glomerulus development	19	0.022	regulation of metabolic process	926	2.89e-11					regulation of cell communication	265	8.77e-07																homotypic cell-cell adhesion	85	0.0162
			kidney epithelium development	50	1.78e-10	regulation of biosynthetic process	600	9.21e-08					positive regulation of cell communication	142	0.00416																cell proliferation	314	1.08e-13
			nephron epithelium development	38	3.17e-07	regulation of primary metabolic process	781	1.84e-08					regulation of signal transduction	236	3.65e-06																muscle cell proliferation	32	0.0243
			mesonephric epithelium development	35	1.5e-06	positive regulation of metabolic process	550	5.85e-14					positive regulation of signal transduction	131	0.00382																single-organism metabolic process	711	5.63e-12
			mesonephric tubule development	35	1.5e-06	positive regulation of biosynthetic process	305	1.36e-11					organic acid metabolic process	132	3.39e-08																single-organism biosynthetic process	261	4.78e-09
			kidney morphogenesis	32	1.33e-05	regulation of catalytic activity	316	0.0343					oxoacid metabolic process	132	1.08e-08																small molecule metabolic process	371	2.05e-10
			nephron morphogenesis	28	4.15e-05	regulation of nitrogen compound metabolic process	594	3.03e-09					carboxylic acid metabolic process	118	1.24e-07																small molecule biosynthetic process	85	0.000669
			nephron epithelium morphogenesis	28	2.13e-05	positive regulation of nitrogen compound metabolic process	297	6.8e-12					monocarboxylic acid metabolic process	66	0.0104																oxidation-reduction process	157	0.027
			renal tubule development	37	1.81e-08	regulation of signaling	462	7.41e-14					cellular amino acid metabolic process	53	0.00581																death	339	5.91e-18
			renal tubule morphogenesis	30	1.87e-06	positive regulation of signaling	237	4.88e-05					alpha-amino acid metabolic process	38	0.00422																single-organism cellular process	1500	3.95e-22
			nephron tubule development	36	4.33e-08	regulation of synaptic transmission	61	6.48e-05					regulation of cell death	146	0.00275																movement of cell or subcellular component	308	2.71e-16
			nephron tubule epithelial cell differentiation	9	0.0245	regulation of signal transduction	406	3e-11					regulation of programmed cell death	137	0.00905																cell communication	807	3.36e-10
			nephron tubule morphogenesis	27	5e-05	regulation of transmembrane receptor protein serine/threonine kinase signaling pathway	49	0.00355					regulation of apoptotic process	136	0.00932																cell activation	143	0.0048
			mesonephric tubule morphogenesis	25	7.01e-05	regulation of intracellular signal transduction	230	0.00285					regulation of cellular component movement	90	1.95e-06																actin filament-based process	134	4.12e-12
			ureteric bud development	35	1.1e-06	regulation of Wnt signaling pathway	60	0.0314					positive regulation of cellular component movement	50	0.000721																actin filament-based movement	31	0.00113
			ureteric bud morphogenesis	24	0.000236	regulation of canonical Wnt signaling pathway	53	0.00109					regulation of cell motility	81	8.36e-06																actin-mediated cell contraction	29	0.000158
			vasculature development	138	4.24e-14	positive regulation of signal transduction	216	0.00016					regulation of cell migration	75	7.01e-05																cell death	338	8.04e-18
			blood vessel development	132	3.6e-13	locomotion	316	4.2e-19					positive regulation of cell motility	50	0.000355																programmed cell death	321	1.04e-16
			artery development	21	0.00568	taxis	143	5.05e-09					positive regulation of cell migration	49	0.000393																apoptotic process	316	4.74e-16
			blood vessel morphogenesis	110	5.71e-09	chemotaxis	143	5.05e-09					regulation of protein metabolic process	211	0.00714																cell-type specific apoptotic process	75	0.0336
			angiogenesis	88	1.12e-05	regulation of locomotion	140	2.84e-08					positive regulation of protein metabolic process	132	0.038																apoptotic mitochondrial changes	32	0.000989
			artery morphogenesis	19	0.00866	positive regulation of locomotion	79	4.79e-05					regulation of cellular protein metabolic process	198	0.00815																cell junction organization	66	3.67e-09
			pattern specification process	136	1.17e-24	cell motility	248	4.8e-16					cellular protein modification process	286	0.039																cell-cell junction organization	57	1.29e-07
			regionalization	117	7.96e-25	cell migration	230	6.19e-15					regulation of protein modification process	142	0.0334																cell junction assembly	57	5e-07
			dorsal/ventral pattern formation	33	0.000164	ameboidal-type cell migration	71	9.23e-07					peptidyl-amino acid modification	116	0.0166																extracellular structure organization	100	3.8e-14
			segmentation	34	1.84e-06	regulation of cell motility	128	1.23e-07					protein phosphorylation	152	0.046																extracellular matrix organization	99	9.59e-14
			proximal/distal pattern formation	14	0.027	regulation of cell migration	124	3.85e-08					signal transduction by protein phosphorylation	79	0.0267																collagen fibril organization	16	0.00585
			anterior/posterior pattern specification	75	6.01e-17	positive regulation of cell motility	76	6.01e-05					positive regulation of cellular metabolic process	240	0.028																cell projection organization	199	7.24e-05
			somitogenesis	22	0.00805	positive regulation of cell migration	74	9.4e-05					actin filament organization	43	0.0156																organic acid metabolic process	189	5.77e-08
			specification of organ identity	14	0.027	aromatic compound biosynthetic process	595	4.87e-05					intracellular signal transduction	242	2.48e-05																oxoacid metabolic process	187	4.55e-08
			axis specification	26	0.0301	heterocycle biosynthetic process	590	0.000188					regulation of intracellular signal transduction	151	7.8e-05																carboxylic acid metabolic process	166	8.5e-07
			embryonic pattern specification	22	0.00335	regulation of transport	256	0.0139					positive regulation of intracellular signal transduction	92	0.00263																organic acid biosynthetic process	60	0.00269
			morphogenesis of a branching structure	53	6.24e-05	organic cyclic compound biosynthetic process	605	0.000204					negative regulation of protein metabolic process	97	0.0252																carboxylic acid biosynthetic process	60	0.00269
			morphogenesis of a branching epithelium	47	0.00193	cellular nitrogen compound biosynthetic process	599	0.000367					cellular response to type I interferon	17	0.0341																signaling	799	1.37e-10
			branching morphogenesis of an epithelial tube	40	0.00707	negative regulation of biological process	690	5.8e-18					type I interferon signaling pathway	17	0.0341																single organism signaling	799	9.4e-11
			branching involved in ureteric bud morphogenesis	21	0.00568	negative regulation of developmental process	187	1.02e-14					positive regulation of chemotaxis	21	0.0364																localization	774	1.68e-17
			reproductive process	187	0.0493	negative regulation of response to stimulus	226	1.86e-07					negative regulation of cellular protein metabolic process	91	0.0326																localization of cell	228	3.02e-14
			developmental process involved in reproduction	112	0.00227	negative regulation of multicellular organismal process	195	8.59e-13					fibroblast growth factor receptor signaling pathway	31	0.00558																cell motility	228	3.02e-14
			reproductive structure development	84	0.00102	negative regulation of locomotion	49	0.0438					response to peptide hormone	53	0.0442																cell migration	219	1.17e-15
			cellular developmental process	711	1.51e-41	negative regulation of metabolic process	385	1.12e-06					chemical homeostasis	97	0.0473																ameboidal-type cell migration	76	1.08e-10
			cell differentiation	671	5.92e-40	negative regulation of nitrogen compound metabolic process	243	9.47e-10					ion homeostasis	72	0.0257																cell chemotaxis	47	0.00921
			fat cell differentiation	42	0.037	negative regulation of biosynthetic process	251	2.94e-09					inorganic ion homeostasis	66	0.0475																macromolecule localization	369	4.96e-05
			stem cell differentiation	102	1.05e-14	negative regulation of cellular process	659	7.42e-21					metal ion homeostasis	61	0.0344																protein localization	318	0.00168
			mesenchymal cell differentiation	61	1.54e-14	negative regulation of cell communication	202	1.08e-06																							establishment of localization	619	4.17e-09
			muscle cell differentiation	94	7.62e-12	negative regulation of cell proliferation	130	4.49e-08																							transport	608	1.91e-09
			striated muscle cell differentiation	57	0.000386	negative regulation of cell death	155	0.000652																							organic substance transport	350	0.000202
			smooth muscle cell differentiation	22	7.1e-06	negative regulation of programmed cell death	147	0.000668																							organic anion transport	71	0.0316
			osteoblast differentiation	56	3.92e-07	negative regulation of apoptotic process	144	0.00141																							establishment of protein localization	262	0.0223
			epithelial cell differentiation	123	3.19e-08	negative regulation of cellular component movement	47	0.0129																							cellular localization	397	3.81e-05
			columnar/cuboidal epithelial cell differentiation	39	4.05e-05	negative regulation of signaling	201	9.34e-07																							cellular macromolecule localization	214	0.0252
			endothelial cell differentiation	25	0.0131	negative regulation of synaptic transmission	20	0.00186																							cellular protein localization	213	0.0255
			cardiocyte differentiation	34	7.57e-05	negative regulation of signal transduction	178	6.75e-05																							establishment of localization in cell	350	0.000144
			cardiac muscle cell differentiation	28	0.00102	regulation of macromolecule metabolic process	772	1.21e-07																							intracellular transport	253	0.00129
			chondrocyte differentiation	29	0.00166	positive regulation of macromolecule metabolic process	427	8.96e-11																							single-organism localization	551	3.61e-08
			cell fate commitment	83	1.09e-15	regulation of protein modification process	230	0.0238																							single-organism transport	536	2.63e-09
			epithelial cell fate commitment	10	0.00969	positive regulation of mesonephros development	11	0.0442																							single-organism intracellular transport	222	0.0077
			stem cell development	80	4.11e-10	negative regulation of response to external stimulus	51	0.0357																							ion transport	224	0.000817
			mesenchymal cell development	53	3.76e-11	negative regulation of macromolecule metabolic process	332	4.75e-05																							transmembrane transport	196	0.00541
			cell fate determination	19	0.000439	regulation of macromolecule biosynthetic process	564	1.5e-06																							aging	52	0.0314
			cell fate specification	27	0.00101	positive regulation of macromolecule biosynthetic process	282	6.31e-11																							cell development	339	4.15e-15
			cellular component morphogenesis	283	1.07e-21	negative regulation of macromolecule biosynthetic process	237	9.96e-09																							cellular component morphogenesis	219	1.51e-07
			cell part morphogenesis	204	8.54e-18	cellular component assembly	327	0.00786																							cell part morphogenesis	141	0.0124
			cell morphogenesis	274	4.3e-23	synapse assembly	43	1.04e-07																							cell morphogenesis	205	8.25e-07
			cell morphogenesis involved in differentiation	211	3.46e-24	nucleobase-containing compound biosynthetic process	586	5.3e-05																							cell projection morphogenesis	139	0.00963
			epithelial to mesenchymal transition	33	5.8e-05	phosphorylation	295	0.0214																							immune system process	344	0.000238
			extracellular structure organization	85	7.49e-06	cognition	60	2.48e-05																							leukocyte migration	74	5.6e-06
			extracellular matrix organization	85	6.57e-06	learning or memory	53	0.000104																							myeloid leukocyte migration	35	0.0071
			cell projection organization	269	3.63e-20	learning	34	0.00286																							leukocyte chemotaxis	38	0.034
			cell projection morphogenesis	203	1.29e-18	secretion	176	0.00073																							multicellular organismal process	896	4.95e-12
			regulation of developmental process	433	3.47e-33	regulation of secretion	117	0.00288																							single-multicellular organism process	879	6.61e-14
			regulation of muscle tissue development	31	0.00121	secretion by cell	161	0.000182																							tissue migration	56	2.72e-07
			regulation of anatomical structure morphogenesis	188	1.09e-15	signal release	91	6.41e-05																							epithelium migration	53	2.47e-06
			regulation of morphogenesis of a branching structure	21	0.000776	regulation of secretion by cell	107	0.0109																							epithelial cell migration	51	1.25e-05
			positive regulation of developmental process	253	4.21e-25	regulation of cellular metabolic process	807	6.24e-08																							endothelial cell migration	36	0.00119
			regulation of multicellular organismal development	343	1.6e-33	regulation of cellular biosynthetic process	598	2.79e-08																							coagulation	117	2.25e-09
			regulation of muscle organ development	31	0.00152	regulation of nucleobase-containing compound metabolic process	584	1.13e-09																							ossification	83	2.93e-08
			regulation of striated muscle tissue development	31	0.000956	regulation of RNA metabolic process	541	1.21e-08																							regulation of body fluid levels	136	1.78e-08
			regulation of kidney development	19	0.0119	negative regulation of cellular metabolic process	351	5.84e-07																							hemostasis	116	4.54e-09
			regulation of mesonephros development	12	0.0461	negative regulation of nucleobase-containing compound metabolic process	242	2.74e-10																							blood coagulation	114	1.27e-08
			regulation of embryonic development	32	0.00223	negative regulation of RNA metabolic process	222	1.75e-09																							platelet activation	56	0.000142
			positive regulation of embryonic development	14	0.027	negative regulation of cellular biosynthetic process	251	6.04e-10																							multicellular organismal metabolic process	37	0.000319
			regulation of ossification	55	5.15e-09	positive regulation of cellular metabolic process	444	9.04e-10																							multicellular organismal catabolic process	25	0.00565
			positive regulation of ossification	29	2.47e-05	positive regulation of nucleobase-containing compound metabolic process	292	1.47e-11																							multicellular organismal macromolecule metabolic process	34	0.000607
			regulation of organ morphogenesis	46	3.75e-05	positive regulation of RNA metabolic process	266	1.62e-11																							collagen metabolic process	32	0.00184
			regulation of cartilage development	23	0.000395	positive regulation of cellular biosynthetic process	303	3.36e-12																							growth	164	2.28e-07
			regulation of neural precursor cell proliferation	24	0.00487	regulation of gene expression	606	5.12e-09																							cell growth	85	0.000148
			regulation of stem cell proliferation	34	3.45e-06	negative regulation of gene expression	249	1.02e-08																							developmental growth	91	0.0241
			regulation of mesenchymal cell proliferation	17	0.00176	positive regulation of gene expression	301	1.89e-13																							regulation of biological process	1275	4.07e-08
			regulation of epithelial cell proliferation	64	0.000101	signal transduction involved in regulation of gene expression	11	0.00762																							regulation of cellular component biogenesis	111	0.00239
			positive regulation of cell proliferation	151	2.65e-06	regulation of phosphorus metabolic process	246	0.000264																							regulation of response to stimulus	516	1.65e-15
			positive regulation of stem cell proliferation	25	0.000273	regulation of phosphate metabolic process	244	0.000295																							regulation of response to stress	216	2.87e-07
			positive regulation of neural precursor cell proliferation	19	0.000284	regulation of phosphorylation	212	0.000303																							regulation of response to wounding	72	0.00268
			regulation of cell morphogenesis	111	2.06e-10	regulation of developmental growth	59	0.00472																							regulation of wound healing	32	0.00184
			regulation of cell differentiation	336	5.16e-33	negative regulation of developmental growth	22	0.0301																							regulation of response to external stimulus	125	0.00265
			regulation of cell morphogenesis involved in differentiation	82	2.47e-11	cellular macromolecule biosynthetic process	640	0.0244																							regulation of multicellular organismal process	405	2.81e-20
			regulation of fat cell differentiation	28	0.0252	regulation of cellular macromolecule biosynthetic process	558	1.12e-07																							regulation of hemostasis	24	0.00793
			regulation of stem cell differentiation	32	0.00179	negative regulation of cellular macromolecule biosynthetic process	232	2.48e-10																							regulation of system process	78	0.00372
			positive regulation of cell differentiation	198	1.75e-23	protein phosphorylation	273	1.16e-06																							regulation of coagulation	27	0.000507
			positive regulation of stem cell differentiation	20	0.000409	signal transduction by protein phosphorylation	125	0.0125																							regulation of blood coagulation	24	0.00793
			positive regulation of cell morphogenesis involved in differentiation	47	1.94e-07	MAPK cascade	121	0.0131																							regulation of ossification	45	4.99e-05
			positive regulation of epithelial to mesenchymal transition	14	0.0114	regulation of protein phosphorylation	201	0.000157																							regulation of localization	360	2.49e-13
			regulation of muscle cell differentiation	39	0.0014	regulation of small GTPase mediated signal transduction	59	0.0192																							regulation of transport	256	1.45e-05
			regulation of osteoblast differentiation	38	2.32e-07	RNA biosynthetic process	540	3e-05																							regulation of metabolic process	817	4.27e-05
			regulation of epithelial cell differentiation	36	0.000118	nucleic acid-templated transcription	535	9.61e-07																							regulation of primary metabolic process	682	0.00754
			negative regulation of cell differentiation	152	6.55e-13	transcription, DNA-templated	534	6.49e-07																							regulation of catalytic activity	335	3.33e-09
			negative regulation of cell development	77	9.57e-12	transcription from RNA polymerase II promoter	340	7.7e-13																							regulation of hydrolase activity	197	8.91e-06
			melanocyte differentiation	12	0.0172	regulation of RNA biosynthetic process	522	1.37e-07																							regulation of ATPase activity	18	0.0255
			regulation of epithelial cell migration	36	0.0442	positive regulation of RNA biosynthetic process	263	4.47e-12																							regulation of peptidase activity	75	0.00118
						regulation of nucleic acid-templated transcription	522	5.38e-08																							regulation of endopeptidase activity	70	0.00604
						positive regulation of nucleic acid-templated transcription	263	3.97e-13																							regulation of cysteine-type endopeptidase activity	46	0.0146
						regulation of transcription, DNA-templated	521	2.74e-08																							regulation of transferase activity	143	0.00135
						regulation of transcription from RNA polymerase II promoter	321	1.48e-15																							regulation of immune system process	207	0.0019
						BMP signaling pathway	36	0.00284																							regulation of cellular process	1213	1.06e-06
						positive regulation of transcription, DNA-templated	263	3.97e-13																							regulation of cellular response to stress	96	0.00458
						positive regulation of transcription from RNA polymerase II promoter	191	5.36e-10																							regulation of cell proliferation	261	1.23e-14
						negative regulation of RNA biosynthetic process	220	1.75e-10																							regulation of cell adhesion	114	1.82e-06
						negative regulation of nucleic acid-templated transcription	219	7.57e-11																							regulation of cell-substrate adhesion	40	0.00279
						negative regulation of transcription, DNA-templated	216	1.9e-11																							regulation of cell-cell adhesion	67	0.0181
						negative regulation of transcription from RNA polymerase II promoter	163	2.5e-15																							regulation of cellular component organization	347	1.58e-13
						regulation of synapse assembly	25	0.00125																							regulation of organelle organization	160	0.0469
																															regulation of cell projection organization	84	0.000904
																															regulation of cell morphogenesis	90	6.45e-05
																															regulation of cellular metabolic process	712	0.00363
																															regulation of phosphorus metabolic process	239	4.55e-06
																															regulation of phosphate metabolic process	237	5.42e-06
																															regulation of phosphorylation	204	2.19e-05
																															regulation of kinase activity	124	0.00119
75		14.1243																													regulation of reactive oxygen species metabolic process	36	0.00354
222		41.8079																													regulation of cell communication	438	7.78e-15
234		44.0678																													regulation of actin filament-based process	66	0.000687
																															regulation of cell death	273	1.98e-16
531																															regulation of programmed cell death	260	6.39e-16
																															regulation of apoptotic process	257	1.65e-15
																															regulation of cysteine-type endopeptidase activity involved in apoptotic process	44	0.0171
																															regulation of cellular component movement	156	3.07e-16
																															regulation of actin filament-based movement	17	0.0186
																															regulation of cell development	125	0.00122
																															regulation of substrate adhesion-dependent cell spreading	15	0.0313
																															signal transduction	742	3.35e-10
																															intracellular signal transduction	405	3.32e-13
																															apoptotic signaling pathway	114	9.65e-06
																															extrinsic apoptotic signaling pathway	49	0.00609
																															regulation of cellular response to growth factor stimulus	51	0.00159
																															regulation of signaling	437	5.63e-15
																															regulation of signal transduction	399	1.01e-15
																															regulation of intracellular signal transduction	243	3.81e-09
																															regulation of apoptotic signaling pathway	74	0.000954
																															regulation of extrinsic apoptotic signaling pathway	39	0.00146
																															positive regulation of extrinsic apoptotic signaling pathway	20	0.00165
																															regulation of locomotion	145	9.77e-13
																															regulation of cell motility	139	3.02e-14
																															regulation of cell migration	132	1.13e-13
																															regulation of epithelial cell migration	43	3.11e-06
																															regulation of endothelial cell migration	29	0.00181
																															regulation of growth	108	0.000309
																															regulation of cell growth	65	0.0225
																															positive regulation of biological process	752	5.37e-19
																															positive regulation of response to stimulus	297	5.95e-10
																															positive regulation of response to external stimulus	50	0.00823
																															positive regulation of homeostatic process	34	0.0426
																															positive regulation of developmental process	182	1.8e-06
																															positive regulation of cellular process	658	8.89e-18
																															positive regulation of cell communication	236	6.1e-08
																															positive regulation of cell adhesion	72	0.000248
																															positive regulation of cell-substrate adhesion	26	0.0499
																															positive regulation of cell proliferation	134	0.00032
																															positive regulation of cellular component organization	179	0.000124
																															positive regulation of cell death	122	3.33e-09
																															positive regulation of programmed cell death	117	4.69e-09
																															positive regulation of apoptotic process	117	2.54e-09
																															positive regulation of cellular component movement	88	5.18e-11
																															positive regulation of signaling	233	1.98e-07
																															positive regulation of signal transduction	218	5.06e-08
																															positive regulation of intracellular signal transduction	138	0.000411
																															positive regulation of multicellular organismal process	216	1.55e-06
																															positive regulation of metabolic process	508	8.5e-13
																															positive regulation of biosynthetic process	252	0.000267
																															positive regulation of nitrogen compound metabolic process	235	0.00883
																															positive regulation of catalytic activity	225	5.24e-07
																															positive regulation of hydrolase activity	135	0.000627
																															positive regulation of peptidase activity	41	0.00017
																															positive regulation of endopeptidase activity	36	0.00499
																															positive regulation of cysteine-type endopeptidase activity	32	0.0396
																															positive regulation of transferase activity	97	0.0121
																															positive regulation of cellular metabolic process	414	1.2e-09
																															positive regulation of phosphorus metabolic process	152	0.0054
																															positive regulation of phosphate metabolic process	152	0.0054
																															positive regulation of phosphorylation	138	0.00274
																															positive regulation of kinase activity	84	0.00793
																															positive regulation of nucleobase-containing compound metabolic process	228	0.0355
																															positive regulation of cellular biosynthetic process	246	0.000625
																															positive regulation of locomotion	88	2.43e-10
																															positive regulation of cell motility	87	3.63e-11
																															positive regulation of cell migration	85	6.18e-11
																															positive regulation of epithelial cell migration	33	8.22e-07
																															positive regulation of endothelial cell migration	23	7.15e-05
																															negative regulation of biological process	649	4.44e-19
																															negative regulation of response to stimulus	223	3.11e-10
																															negative regulation of multicellular organismal process	181	7.52e-12
																															negative regulation of coagulation	17	0.0344
																															negative regulation of cellular process	595	3.61e-16
																															negative regulation of cell communication	198	7.96e-09
																															negative regulation of cell proliferation	124	1.72e-08
																															negative regulation of cell adhesion	45	0.0139
																															negative regulation of cell-cell adhesion	32	0.0286
																															negative regulation of cell death	153	1.02e-05
																															negative regulation of programmed cell death	146	7.18e-06
																															negative regulation of apoptotic process	144	9.85e-06
																															negative regulation of cellular response to growth factor stimulus	32	0.0205
																															negative regulation of metabolic process	358	1.91e-06
																															negative regulation of biosynthetic process	206	0.00522
																															negative regulation of catalytic activity	139	4.24e-05
																															negative regulation of cellular metabolic process	322	6.97e-06
																															negative regulation of phosphorus metabolic process	99	3.02e-06
																															negative regulation of phosphate metabolic process	99	3.02e-06
																															negative regulation of phosphorylation	76	0.000136
																															negative regulation of cellular biosynthetic process	201	0.0143
																															negative regulation of signaling	199	2.03e-09
																															negative regulation of signal transduction	188	2.24e-10
																															negative regulation of intracellular signal transduction	74	0.00433
																															negative regulation of transport	85	0.00108
																															regulation of macromolecule metabolic process	672	0.039
																															negative regulation of macromolecule metabolic process	305	0.000306
																															negative regulation of macromolecule biosynthetic process	195	0.007
																															positive regulation of macromolecule metabolic process	387	2.23e-08
																															positive regulation of gene expression	240	0.000636
																															positive regulation of macromolecule biosynthetic process	231	0.00103
																															positive regulation of DNA replication	22	0.000708
																															regulation of protein metabolic process	358	2.68e-09
																															positive regulation of protein metabolic process	222	1.05e-06
																															negative regulation of protein metabolic process	158	1.76e-05
																															regulation of cellular protein metabolic process	333	1.84e-08
																															positive regulation of cellular protein metabolic process	207	5.92e-06
																															negative regulation of cellular protein metabolic process	146	9.73e-05
																															regulation of defense response	118	0.0368
																															organonitrogen compound metabolic process	255	7.01e-08
																															organonitrogen compound biosynthetic process	136	2.38e-07
																															cellular amino acid metabolic process	75	0.00752
																															multi-multicellular organism process	49	0.00535
																															female pregnancy	40	0.039
																															macromolecule modification	461	0.0232
																															protein modification process	443	0.0233
																															cellular protein modification process	443	0.0233
																															regulation of protein modification process	232	1.86e-05
																															negative regulation of protein modification process	88	0.0146
																															protein phosphorylation	243	0.000307
																															signal transduction by protein phosphorylation	117	0.0149
																															MAPK cascade	114	0.0108
																															regulation of protein phosphorylation	191	4.19e-05
																															regulation of protein kinase activity	114	0.00505
																															regulation of MAPK cascade	106	0.00771
																															negative regulation of protein phosphorylation	69	0.000464
																															positive regulation of protein modification process	160	0.00493
																															positive regulation of protein phosphorylation	131	0.00895
																															cytoskeleton organization	162	0.00234
																															actin cytoskeleton organization	110	6.79e-08
																															actomyosin structure organization	35	0.0084
																															actin filament organization	67	0.000114
																															muscle system process	73	0.000202
																															regulation of muscle system process	43	0.00932
																															muscle contraction	63	0.000555
																															regulation of muscle contraction	38	0.00246
																															regulation of cytokine production	91	0.0435
																															extracellular matrix disassembly	38	1.35e-05
																															response to molecule of bacterial origin	57	0.0154
																															response to lipopolysaccharide	56	0.00695
																															regulation of lipid metabolic process	56	0.00551
																															positive regulation of lipid metabolic process	30	0.00456
																															enzyme linked receptor protein signaling pathway	209	7.88e-14
																															transmembrane receptor protein serine/threonine kinase signaling pathway	72	6.43e-06
																															regulation of transmembrane receptor protein serine/threonine kinase signaling pathway	44	0.0324
																															SMAD protein signal transduction	18	0.0447
																															transforming growth factor beta receptor signaling pathway	47	8.67e-05
																															transmembrane receptor protein tyrosine kinase signaling pathway	148	3.79e-08
																															ERBB signaling pathway	49	0.0266
																															epidermal growth factor receptor signaling pathway	49	0.013
																															fibroblast growth factor receptor signaling pathway	44	0.0013
																															regulation of fibroblast growth factor receptor signaling pathway	12	0.0145
																															collagen catabolic process	22	0.0498
																															cell fate commitment involved in formation of primary germ layer	13	0.0326
																															cardiac muscle cell contraction	16	0.0461
																															transcription from RNA polymerase II promoter	271	0.00369

## Sheet: Suppl. Table 3
Supplementary Table 3 : Deregulated probesets by mercurials and HDACi in UKK and UKN1 test system (Fold change ≥ ±1.5, FDR adjusted p Value <0.05)
UKK																																				UKN1
Mercurials																		HDACs																		Mercurials
MeHg (327)			HgBr2 (7)			HgCl2 (129)			Thiomersal (1540)			PMA (1)			PCMB (1540)			VPA (3316)			TSA (181)			SAHA (2578)			Belinostat (296)			Entinostat (1951)			Panbinostat (2)			MeHg (433)			HgBr2 (1526)			HgCl2 (47)			Thiomersal (28)			PMA (4964)
Probe Sets	Fold-Change	p-value	Probe Sets	Fold-Change	p-value	Probe Sets	Fold-Change	p-value	Probe Sets	Fold-Change	p-value	Probe Sets	Fold-Change	p-value	Probe Sets	Fold-Change	p-value	Probe Sets	Fold-Change	p-value	Probe Sets	Fold-Change	p-value	Probe Sets	Fold-Change	p-value	Probe Sets	Fold-Change	p-value	Probe Sets	Fold-Change	p-value	Probe Sets	Fold-Change	p-value	Probe Sets	Fold-Change	p-value	Probe Sets	Fold-Change	p-value	Probe Sets	Fold-Change	p-value	Probe Sets	Fold-Change	p-value	Probe Sets	Fold-Change
1556682_s_at	3.02204	2.52466e-07	201468_s_at	3.41302	6.38695e-09	201467_s_at	2.35527	0.000109573	220922_s_at	4.32172	3.13486e-12	221657_s_at	-1.50354	9.94426e-07	201468_s_at	2.6439	4.52844e-05	213791_at	21.2446	1.02408e-23	228875_at	5.8045	8.49535e-13	210383_at	7.10055	1.16599e-12	1557765_at	4.24218	1.50755e-07	206247_at	13.4386	6.14482e-12	229271_x_at	2.11237	2.09956e-06	209875_s_at	3.83203	2.77162e-06	209875_s_at	17.9854	3.65584e-17	209875_s_at	3.41978	8.18791e-05	214593_at	1.98995	1.39072e-06	209875_s_at	43.9788
232935_at	2.76604	3.71454e-06	210519_s_at	3.06703	3.78833e-08	210519_s_at	2.3088	0.000135843	211479_s_at	3.30032	2.08085e-05				201467_s_at	2.42964	0.000138973	223869_at	17.4449	2.51032e-08	210383_at	5.2999	2.41363e-10	1561331_at	6.5531	3.55021e-19	217076_s_at	3.6297	0.00019469	1553934_at	12.5273	6.41856e-05	243357_at	2.44609	8.19058e-09	218468_s_at	3.32629	4.90597e-09	201468_s_at	14.9155	2.07297e-38	201468_s_at	2.8226	7.6265e-14	244650_at	1.81631	1.03725e-06	209160_at	27.5454
1563494_at	2.72931	0.000414605	201467_s_at	2.87927	1.83662e-07	243101_x_at	2.02484	1.00294e-07	244117_at	2.80563	1.36517e-08				236207_at	2.03319	1.55673e-08	204637_at	14.7735	3.38813e-07	206247_at	4.56137	1.49717e-06	207054_at	6.07532	7.6545e-23	207242_s_at	3.35959	1.05857e-06	1562484_at	12.0954	4.71346e-26				201981_at	3.20353	1.37409e-11	212859_x_at	14.3949	5.15219e-28	201467_s_at	2.42334	4.33933e-09	1563426_a_at	1.78951	1.29603e-05	213894_at	25.5677
233944_at	2.54153	0.00041983	205357_s_at	2.6274	4.41122e-07	243344_at	1.86149	2.19008e-05	1557224_at	2.74379	7.8542e-07				235461_at	1.87671	1.92587e-06	206172_at	13.142	2.27008e-18	219863_at	3.83653	8.61337e-07	206247_at	5.94693	4.03855e-08	1552337_s_at	3.31631	3.63297e-06	1569770_x_at	10.2184	7.26942e-11				218469_at	3.12701	1.60547e-08	208581_x_at	12.8283	3.13267e-29	210519_s_at	2.2132	4.0305e-09	220474_at	1.72503	1.86691e-05	214920_at	23.8142
1561642_at	2.53357	2.6694e-05	207469_s_at	1.65837	4.62764e-06	233854_x_at	1.78704	1.51202e-06	240161_s_at	2.70045	0.00179867				234720_s_at	1.86686	4.49321e-06	206247_at	11.8194	4.16513e-14	1562484_at	3.78526	7.69852e-15	1553934_at	5.22711	0.00359522	203305_at	2.85702	0.000138018	207080_s_at	9.46619	1.91742e-17				224940_s_at	3.09303	3.47544e-09	206461_x_at	12.6408	2.39605e-29	236503_at	2.21213	2.47586e-07	64408_s_at	1.715	1.39531e-06	203789_s_at	22.7455
1556650_at	2.53349	1.68445e-05	1555851_s_at	-2.10129	8.71479e-15	207469_s_at	1.77853	5.49781e-06	233289_at	2.66234	6.06395e-05				244057_s_at	1.8468	8.58318e-05	238512_at	9.41637	3.35694e-07	210145_at	3.77083	6.90075e-06	228875_at	5.20616	7.8488e-12	233002_at	2.7066	2.39542e-06	201105_at	9.08802	5.18359e-07				210319_x_at	3.03869	8.71285e-08	204326_x_at	12.5316	2.99584e-23	214593_at	1.98901	1.4103e-06	243026_x_at	1.69353	1.92249e-05	201468_s_at	20.8037
224275_at	2.47949	0.00020138	201194_at	-2.15243	9.78716e-12	229676_at	1.74306	5.39628e-07	244493_at	2.63337	1.9934e-07				1566339_at	1.78211	1.1699e-05	218700_s_at	8.91837	3.93751e-26	202746_at	3.28511	3.54438e-08	205081_at	4.82074	4.69611e-12	237034_at	2.67595	1.08801e-09	219702_at	8.83037	8.12437e-13				228128_x_at	2.99886	7.54353e-08	210519_s_at	11.99	1.45515e-34	243042_at	1.88315	3.14342e-05	238480_at	1.63617	4.04302e-06	206801_at	20.6954
242021_at	2.47129	2.66308e-05				243761_at	1.70599	0.000112081	220586_at	2.62101	3.05386e-07				234695_x_at	1.72217	6.93207e-06	210383_at	8.81703	2.60972e-16	228956_at	3.25957	8.72101e-09	241803_s_at	4.75036	6.02366e-05	214611_at	2.3761	1.2464e-07	242517_at	7.07588	4.46356e-11				224941_at	2.98771	1.45183e-08	209160_at	11.0713	3.15168e-26	243026_x_at	1.85922	9.01627e-07	215645_at	1.61626	2.09188e-05	213943_at	19.3095
217678_at	2.46772	0.000121196				232802_at	1.66946	4.05759e-06	220666_at	2.56813	3.19386e-05				227725_at	1.72075	1.03214e-05	212185_x_at	8.04156	1.63586e-10	242909_at	3.24477	3.40748e-10	237034_at	4.72502	8.21801e-17	232431_at	2.35434	0.000222257	206345_s_at	6.99845	8.9382e-05				210303_at	2.92464	6.95828e-07	201467_s_at	10.7685	1.13384e-30	1554504_at	1.85322	2.47698e-06	228570_at	1.61143	1.36913e-05	210519_s_at	17.7379
224549_x_at	2.36493	1.53667e-05				211263_s_at	1.63395	0.000154248	211422_at	2.54605	0.000680411				240879_x_at	1.71409	1.49843e-07	220317_at	7.8742	3.72871e-21	202747_s_at	3.19496	7.69463e-12	1562484_at	4.71775	1.26731e-17	242598_at	2.28923	0.000141681	53720_at	6.68259	3.23239e-19				204602_at	2.83359	8.80413e-05	212185_x_at	10.2675	8.45706e-28	241912_at	1.83991	3.00924e-06	204389_at	1.60484	3.38999e-05	205113_at	17.0004
211422_at	2.36491	0.000883019				1558450_at	1.55879	1.10479e-05	1559341_at	2.54042	6.65672e-18				230689_at	1.70291	3.39456e-05	220324_at	7.82142	4.25722e-12	223734_at	3.17519	8.87722e-06	205522_at	4.50474	0.000119716	233816_at	2.28058	0.000212862	205328_at	6.53409	4.13502e-05				1556499_s_at	2.74905	4.1319e-11	217165_x_at	10.232	1.76575e-28	1559950_at	1.83454	2.04961e-06	218640_s_at	1.58794	2.67609e-06	209723_at	16.8685
201467_s_at	2.36431	4.286e-05				1566456_at	1.55037	0.000140646	1556658_a_at	2.50921	2.97826e-05				1561015_at	1.70032	1.18058e-05	218699_at	7.54005	1.34486e-23	243042_at	3.16812	2.3984e-08	203305_at	4.48389	2.24378e-07	1561331_at	2.22797	9.69718e-07	241592_at	6.35766	1.51689e-21				238453_at	2.64313	5.41374e-06	216336_x_at	10.1877	1.50135e-26	204059_s_at	1.81441	9.4139e-07	213449_at	1.58709	7.03027e-06	201012_at	15.7255
1562235_s_at	2.3376	0.000295981				210606_x_at	1.53481	7.32824e-06	215398_at	2.49481	2.87398e-09				1564039_at	1.68887	1.50549e-06	208581_x_at	7.53917	3.2277e-10	242344_at	3.15316	1.29882e-05	202746_at	4.42097	6.43551e-11	220522_at	2.22708	7.85587e-07	218723_s_at	6.25027	5.463e-05				202437_s_at	2.55929	0.000115635	203665_at	9.48894	4.75756e-20	1558508_a_at	1.79469	2.43072e-05	226292_at	1.5785	2.3426e-06	206029_at	15.5087
241772_at	2.31291	3.42407e-06				244456_at	1.53333	1.37072e-05	234314_at	2.48815	0.00409549				231527_at	1.68106	1.55284e-05	212314_at	7.16801	1.27176e-19	220431_at	2.95078	1.2397e-05	210145_at	4.33569	9.91694e-07	244407_at	2.18763	1.7603e-05	206310_at	6.02739	2.46583e-14				210519_s_at	2.53341	7.87262e-13	204058_at	8.79996	1.41079e-32	220991_s_at	1.7423	5.82537e-05	225777_at	1.56874	3.73807e-05	201467_s_at	14.8898
210519_s_at	2.31049	5.72935e-05				239275_at	1.53265	1.36481e-05	221288_at	2.48475	6.58622e-05				224548_at	1.6806	8.34742e-06	206461_x_at	6.98682	4.03354e-09	208334_at	2.90804	2.1293e-05	219863_at	4.23443	1.82643e-07	232746_at	2.15396	0.000361344	1556573_s_at	6.01224	1.61397e-06				201467_s_at	2.4649	9.20379e-11	213629_x_at	8.33979	4.08836e-29	243927_x_at	1.72395	1.84188e-05	244767_at	1.55259	2.47357e-05	228347_at	14.8511
227140_at	2.28928	4.27916e-05				231444_at	1.51185	9.23814e-05	233944_at	2.45201	0.00126271				241003_at	1.6562	6.00305e-05	243356_at	6.78363	1.54677e-21	234235_at	2.73509	1.06676e-08	207145_at	4.23099	7.28393e-05	227314_at	2.14776	7.11251e-05	228080_at	5.98635	6.93106e-15				207345_at	2.42838	1.33405e-08	204745_x_at	7.63437	1.00832e-26	205371_s_at	1.71954	5.63382e-05	243166_at	1.55246	2.02807e-05	230008_at	14.5455
242901_at	2.27334	0.000432277				1563793_at	1.51038	3.97496e-05	233799_at	2.43494	4.16739e-05				223881_at	1.64289	2.10054e-07	233238_s_at	6.68643	5.73177e-06	213712_at	2.71815	3.67254e-07	206601_s_at	4.18699	0.000252314	217621_at	2.09229	1.34697e-05	238066_at	5.96157	2.6773e-18				204286_s_at	2.42281	2.20557e-05	214920_at	7.58815	1.10946e-16	1558279_a_at	1.69831	5.8416e-07	1553167_a_at	1.53037	2.71359e-06	203324_s_at	14.4325
237007_at	2.26793	0.000777449				218907_s_at	1.50971	2.8283e-05	223550_s_at	2.4064	0.000550079				215042_at	1.64225	1.19174e-05	204326_x_at	6.54824	9.53527e-14	1561331_at	2.69162	6.28579e-09	209686_at	4.10935	1.51495e-06	204361_s_at	2.07492	0.000211071	235619_at	5.95706	8.97564e-10				217996_at	2.41537	1.31586e-05	213894_at	7.24131	3.41042e-15	204058_at	1.69086	1.19613e-05	232950_s_at	-1.50571	2.23269e-05	223044_at	14.0744
209921_at	2.25814	0.000202589				242765_at	1.50533	3.37315e-05	215483_at	2.38479	1.11449e-06				233883_at	1.64222	4.76145e-07	212859_x_at	6.50109	4.92174e-07	237034_at	2.66213	1.26636e-09	232760_at	4.07292	9.73141e-15	228989_at	2.05496	5.92382e-07	223734_at	5.92378	2.95918e-09				204059_s_at	2.35505	1.61306e-12	211456_x_at	7.04327	2.77649e-25	1566084_at	1.68147	7.28831e-05	205216_s_at	-1.51911	4.59357e-05	204897_at	13.1092
201468_s_at	2.24072	0.000135454				1559159_at	1.50427	0.000155475	233770_at	2.34618	3.09134e-05				241531_at	1.64041	1.33208e-06	209686_at	6.46108	6.52776e-11	228107_at	2.66075	3.67587e-09	240815_at	4.06533	6.39637e-05	243467_at	2.0485	2.63039e-06	217478_s_at	5.70133	8.8516e-14				201131_s_at	2.32795	7.08449e-05	206029_at	6.86852	4.84166e-12	234986_at	1.66685	5.63293e-05	237834_at	-1.52579	3.54602e-05	203323_at	12.8728
207469_s_at	2.23575	4.50174e-10				220555_s_at	-1.50521	1.96213e-05	229676_at	2.33418	4.25626e-12				220211_at	1.63691	1.37798e-05	210033_s_at	6.44195	3.14063e-15	243743_at	2.64875	3.80716e-08	1552337_s_at	4.03629	1.49253e-07	1559923_at	2.02376	5.19446e-07	240772_at	5.66723	1.92361e-11				36711_at	2.32494	0.00011016	213943_at	6.81517	8.59988e-13	239330_at	1.66506	1.65541e-06	1565763_at	-1.53406	1.90379e-05	211653_x_at	12.8728
1563414_at	2.21799	9.54124e-05				34697_at	-1.51645	1.82405e-07	237007_at	2.31978	0.00109704				240889_at	1.63565	0.000106198	205152_at	6.34454	1.54915e-15	230743_at	2.63803	0.000258036	205542_at	3.73906	4.10287e-10	235421_at	2.01451	1.31382e-06	205081_at	5.61854	2.71791e-12				201839_s_at	2.29084	0.000108207	209723_at	6.7681	1.11977e-17	1559362_at	1.64726	6.35454e-05	243532_at	-1.55226	1.48685e-07	1552365_at	12.8171
242918_at	2.17713	7.96551e-06				244844_at	-1.51911	0.00015324	229261_at	2.31153	2.20612e-05				1556154_a_at	1.63266	3.64316e-05	205749_at	6.32852	7.87365e-06	205542_at	2.49073	3.2278e-06	237329_at	3.73848	9.74995e-14	230360_at	2.00626	0.000312761	239457_at	5.34659	5.59664e-15				200872_at	2.27221	1.07732e-07	206801_at	6.46991	2.96792e-10	207469_s_at	1.63707	3.17901e-10	231387_at	-1.56469	2.42779e-05	212097_at	12.6846
236000_s_at	2.11899	9.56129e-06				238355_at	-1.51974	3.08221e-07	216121_at	2.30596	5.37929e-09				242250_at	1.62418	3.77817e-05	216336_x_at	6.27741	4.17085e-09	227742_at	2.48302	3.72765e-05	233238_s_at	3.72883	0.00318019	236047_at	1.98867	1.25729e-05	210997_at	5.33308	0.000477489				204948_s_at	2.25956	1.46604e-08	228347_at	6.46431	3.95182e-14	227690_at	1.62907	7.3849e-05	213777_s_at	-1.57569	2.48343e-05	238018_at	12.3912
233130_at	2.06081	5.54472e-05				242748_at	-1.52019	4.22396e-05	205549_at	2.29038	0.000510929				207468_s_at	1.61544	4.93278e-05	208792_s_at	6.26254	7.21459e-25	232760_at	2.48082	1.48817e-08	218700_s_at	3.71205	1.13167e-13	231300_at	1.98772	0.000194009	218963_s_at	5.33209	0.000206056				201468_s_at	2.22284	1.61537e-11	205113_at	6.20101	7.85506e-12	1561896_at	1.61463	9.36235e-05	235479_at	-1.57611	4.01117e-05	229159_at	12.327
1566446_at	2.04365	1.51356e-06				1558340_at	-1.52371	6.77602e-05	243220_at	2.2623	1.92301e-09				243421_at	1.61357	1.39421e-05	210997_at	6.16242	8.86359e-06	232636_at	2.45273	1.55936e-07	228956_at	3.6702	5.97127e-10	1569923_s_at	1.97746	3.03762e-05	1569768_at	5.20289	7.81681e-09				229225_at	2.15924	1.93995e-08	223044_at	6.0734	1.15826e-10	214155_s_at	1.60242	4.96436e-05	1554332_a_at	-1.61071	3.54204e-06	204222_s_at	12.1995
240312_at	2.04309	0.000224758				224572_s_at	-1.52493	8.02876e-05	234588_at	2.25454	2.02872e-07				241800_x_at	1.60856	8.35537e-06	1552760_at	6.09314	1.04213e-13	237329_at	2.4103	3.12318e-08	232431_at	3.66234	1.31107e-07	215115_x_at	1.97625	0.000187189	227742_at	5.11886	4.18709e-10				230472_at	2.15846	9.13633e-07	210524_x_at	6.068	4.4782e-26	214583_at	1.59149	3.90115e-07	240304_s_at	-2.19363	3.93145e-05	209699_x_at	11.4221
216997_x_at	2.04254	6.50074e-06				221233_s_at	-1.53149	4.04863e-05	1562828_at	2.24891	0.000683728				238373_at	1.60752	9.06894e-08	202746_at	6.08244	8.88962e-16	1557122_s_at	2.33612	3.62597e-06	201105_at	3.64957	0.000759658	242528_at	1.94352	4.91557e-07	232191_at	5.01389	0.00265144				212057_at	2.14795	6.05321e-11	234986_at	5.95354	3.98045e-26	226373_at	1.58432	9.83636e-07	221697_at	-2.52257	4.65078e-05	204058_at	10.7779
217574_at	2.04054	5.27037e-05				201708_s_at	-1.54727	9.05196e-06	215175_at	2.24623	8.56715e-05				221363_x_at	1.60537	7.30766e-06	218963_s_at	6.03957	3.15024e-06	210292_s_at	2.29672	1.68033e-05	218699_at	3.59749	8.93018e-13	241203_at	1.90326	0.000260538	204351_at	4.99821	1.5265e-10				209803_s_at	2.11392	1.43435e-08	209604_s_at	5.95354	5.73885e-15	243166_at	1.5761	1.14052e-05				226142_at	10.7685
242022_at	2.03473	5.54118e-05				223830_s_at	-1.54821	3.07506e-06	1565743_at	2.23783	5.33943e-07				1553122_s_at	1.60412	9.20161e-05	1553934_at	6.02666	0.000494617	235911_at	2.27983	2.07926e-08	223734_at	3.48756	2.05318e-06	236161_at	1.88725	2.71763e-06	203186_s_at	4.99413	7.0614e-08				225239_at	2.11356	0.000215636	203324_s_at	5.76072	5.38157e-17	229028_s_at	1.57411	5.94037e-06				202435_s_at	10.7499
240331_at	2.03088	0.000584314				238811_at	-1.55186	6.92237e-07	235118_at	2.23495	0.000915788				231231_at	1.59192	9.21918e-06	223734_at	5.88994	1.00358e-11	230680_at	2.26823	3.22597e-06	236519_at	3.46863	1.21563e-07	211828_s_at	1.8862	2.02461e-05	217590_s_at	4.9492	2.74804e-05				205278_at	2.11198	3.69588e-05	230147_at	5.71103	3.29608e-21	1557755_at	1.55256	7.16359e-05				212859_x_at	10.7221
1560813_at	2.02952	1.0406e-05				240965_at	-1.55192	4.39722e-06	1557804_at	2.22349	8.72009e-07				1553837_at	1.57384	5.67509e-06	203961_at	5.86935	4.18544e-15	235740_at	2.26076	2.64555e-06	238877_at	3.45009	0.000216569	237387_at	1.88101	0.000191412	213201_s_at	4.892	1.29407e-06				202310_s_at	2.09388	8.63173e-08	209602_s_at	5.61291	3.02568e-14	238252_at	1.55199	1.68121e-05				219936_s_at	10.7127
241457_at	2.00971	0.000805803				238796_at	-1.55202	1.52661e-05	224275_at	2.21365	0.001819				214757_at	1.5633	2.63975e-05	217165_x_at	5.82173	1.09499e-12	235146_at	2.25047	2.23609e-07	1553299_at	3.42089	4.38021e-17	1554355_a_at	1.88058	1.57156e-06	220868_s_at	4.84752	1.45863e-20				226847_at	2.09231	6.65589e-09	227450_at	5.45472	5.21887e-14	1555688_s_at	1.54089	3.92077e-05				204151_x_at	10.6941
219087_at	1.97726	0.000133814				243585_at	-1.56091	3.20456e-05	1556583_a_at	2.19059	1.33726e-06				235887_at	1.55891	4.77246e-05	216086_at	5.72615	1.46532e-09	236840_at	2.20922	1.9325e-05	205328_at	3.41211	0.00279326	219885_at	1.86963	8.31261e-07	239983_at	4.78208	5.81251e-16				214632_at	2.08656	8.1809e-08	210319_x_at	5.44055	6.95495e-14	220089_at	1.52132	7.12668e-05				210002_at	10.4197
233678_at	1.95961	0.000173007				213623_at	-1.5614	9.66551e-05	1556764_s_at	2.18806	0.000198797				202524_s_at	1.55617	6.28065e-05	207957_s_at	5.64027	8.39115e-14	235147_at	2.19836	0.000202284	202747_s_at	3.40003	1.26184e-12	243357_at	1.86619	0.000304547	235911_at	4.77704	8.54163e-17				209488_s_at	2.07158	5.96356e-15	236140_at	5.28719	6.1129e-23	214048_at	1.51237	1.76997e-05				202437_s_at	10.3657
214415_at	1.95566	0.000127325				241683_at	-1.56383	0.00014844	240028_at	2.17889	3.18973e-05				1554337_at	1.5515	5.0868e-08	226021_at	5.59485	4.54984e-14	243357_at	2.18642	1.03058e-05	242909_at	3.37302	1.26394e-10	208886_at	1.83095	1.63722e-05	205891_at	4.67711	2.83599e-09				205532_s_at	2.06308	7.66504e-06	210002_at	5.15599	2.09592e-11	224368_s_at	1.50057	6.74132e-05				230781_at	10.2852
1559394_a_at	1.95207	0.000820809				232229_at	-1.5723	1.09987e-06	229383_at	2.16664	4.33164e-05				233524_at	1.54801	4.45866e-05	228335_at	5.58416	1.19651e-08	205743_at	2.18341	3.49426e-05	232746_at	3.35606	1.25821e-07	205027_s_at	1.82424	0.000133338	213068_at	4.65754	5.25113e-08				204285_s_at	2.05447	0.000832824	230008_at	5.05426	8.73325e-13	1554708_s_at	-1.50374	2.13251e-05				208581_x_at	10.2584
243183_at	1.93998	1.56314e-05				237910_x_at	-1.57984	1.30845e-06	233239_at	2.16599	1.94874e-07				227604_at	1.53509	9.85816e-05	213629_x_at	5.56459	1.05459e-16	1552754_a_at	2.18247	2.6072e-05	239612_at	3.33463	1.15045e-06	241877_at	1.81998	0.000127711	205648_at	4.65695	0.000104782				202498_s_at	2.04562	6.99769e-09	204059_s_at	5.01066	1.65103e-25	215015_at	-1.50423	1.43801e-05				211864_s_at	10.2319
224771_at	1.93685	6.37776e-07				236037_at	-1.59388	3.71681e-07	242808_at	2.16122	2.35674e-07				240810_at	1.53138	8.77509e-05	209685_s_at	5.55538	6.31712e-20	218699_at	2.1775	1.03701e-06	1557765_at	3.27469	8.4796e-06	207054_at	1.80537	5.48304e-06	227182_at	4.61564	9.84898e-15				208711_s_at	2.04526	1.74209e-08	202437_s_at	4.91179	8.3844e-10	217113_at	-1.50844	1.3908e-05				204112_s_at	10.1261
218656_s_at	1.92228	1.10301e-05				228801_at	-1.6004	4.43603e-05	1568803_at	2.1577	1.25332e-05				238911_at	1.52891	7.59955e-06	205081_at	5.50599	3.5655e-15	1553299_at	2.16574	9.18948e-10	243253_at	3.26838	2.28173e-09	1562775_at	1.80183	0.000315031	224329_s_at	4.5816	5.10715e-15				234989_at	2.04096	3.61666e-05	211653_x_at	4.86942	1.01018e-16	241202_at	-1.50905	1.95969e-05				202436_s_at	9.73044
[truncated: 4,924 more rows]
[truncated: 22 more columns]

## Sheet: Suppl. Table 4
Supplementary Table 4 : Consensus genes for mercurials and HDACi in UKK and UKN1 test system (Fold change ≥ ±1.5, FDR adjusted p Value <0.05)
[truncated: 402 more rows]

[truncated: 6 more sheets: Suppl. Table 5, Suppl. Table 6, Suppl. Table 7, Suppl. Table 8, Suppl. Table 9, Suppl. Table 10]
